# Supplementary material for: HDACi promotes inflammatory remodeling of the tumor microenvironment to enhance epitope spreading and antitumor immunity
Source: J Clin Invest. 2022 Oct 3;132(19):e159283. doi: 10.1172/JCI159283 (PMC9525113; doi:10.1172/JCI159283)
Supplement: Supplemental table 1 [file jci-132-159283-s101.csv]

Supplementary Table 1
Table S1, related to Figure 2A: Custom inflammatory gene sets
List Number	Pathway	Genes
list1	Angiogenic_Factors_Growth_Factors_and_Receptors_UP	ANG	ANGPT1	ANGPT2	CTGF	EGF	EPHB4	EREG	FGF1	FGF2	FGF6	FGFR3	FIGF	FLT1	HGF	IGF1	ITGB3	JAG1	KDR	LEP	MDK	NRP1	NRP2	PDGFA	PDGFB	PGF	PTN	TEK	TGFA	TGFB1	TGFB2	TGFB3	TGFBR1	TNFSF12	VEGFA	VEGFB	VEGFC
list2	Angiogenic_Factors_Adhesion_Molecules_UP	CDH5	CTGF	EFNB2	ENG	ERBB2	FN1	ITGAV	ITGB3	NRP1	NRP2	PECAM1	PTK2	TEK
list3	Angiogenic_Factors_Proteases_Inhibitors_and_Other_Matrix_Proteins_UP	ANPEP	F2	F3	MMP14	MMP2	MMP9	PLAU	TYMP
list4	Angiogenic_Factors_Other_Genes_UP	AKT1	AGGF1	ANGPTL3	BTG1	CITED1	EDIL3	EFNA1	EGFL7	EPAS1	ERAP1	FOXF1A	FOXM1	FST	GLMN	HEY1	HEY2	HIF1A	MAPK14	MYOCD	NOS3	NTRK2	PTGS1	PTPRJ	QK	RASA1	RHOB	RNASE4	RUNX1	SHH	SMAD5	SMO	SPHK1	TBX1	TDGF1	WARS2	WT1
list5	Angiogenic_Factors_Cytokines_UP	CCL11	CCL2	CSF3	CXCL1	EDN1	GRN	IFNG	IL1B	IL6	TNF
list6	Angiogenesis_Inhibitors_Cytokines_and_Growth_Factors_DN	CXCL10	CXCL2	CXCL4	CXCL5	CXCL9	IFNA1	IFNB1	IFNG	IL12A	IL12B	TGFB1	ANGPT1	ANGPT2	BAI1	COL18A1	FLT1	S1PR1	TGFB1	TGFB2
list7	Angiogenesis_Inhibitors_Other_Genes_DN	ADAMTS1	AMOT	ANGPT2	ANGPTL1	ANGPTL4	BAI1	CD55	CD59B	CGA	CHGA	COL18A1	COL4A3	CRHR2	FN1	HPSE	FOXO4	PRL7D1	PLG	PRL	RNH1	SERPINC1	SERPINE1	SERPINF1	STAB1	THBS1	THBS2	TIE1	TIMP1	TIMP2	TIMP3	TIMP4	TNNI2	TNNI3	MMP19	LECT1
list8	Antiviral_Response_Toll_Like_ReceptorSignalling_Receptors_and_Chaperones_UP	CNPY3	CTSB	CTSL	CTSS	TLR3	TLR7	TLR8	TLR9
list9	Antiviral_Response_Toll_Like_ReceptorSignalling_Downstream_Signaling_UP	CHUK	FOS	IKBKB	IRAK1	IRF3	IRF5	IRF7	JUN	MAP2K1	MAP2K3	MAP3K7	MAPK1	MAPK14	MAPK3	MAPK8	MYD88	NFKB1	NFKBIA	RELA	RIPK1	SPP1	TBK1	TICAM1	TNF	TRAF3	TRAF6
list10	Antiviral_Response_Toll_Like_ReceptorSignalling_Responsive_Genes_UP	CCL3	CCL4	CCL5	CD40	CD80	CD86	CXCL10	CXCL11	CXCL9	IFNA2	IFNB1	IL12A	IL12B	IL15	IL1B	IL6
list11	Antiviral_Response_NodLike_ReceptorSignalling_Receptors_and_Signaling_UP	AIM2	CARD9	CASP1	HSP90AA1	MEFV	NLRP3	NOD2	OAS2	PSTPIP1	PYCARD	SUGT1	TANK	TBKBP1
list12	Antiviral_Response_NodLike_ReceptorSignalling_Responsive_Genes_UP	IL1B	IL18
list13	Antiviral_Response_RIGILike_ReceptorSignalling_Receptors_and_Chaperones_UP	CYLD	DAK	DDX58	DHX58	IFIH1	ISG15	TRIM25
list14	Antiviral_Response_RIGILike_ReceptorSignalling_Downstream_Signaling_UP	ATG5	ATG12	AZI2	CASP8	CHUK	DDX3X	FADD	IKBKB	IRF3	IRF7	MAP3K1	MAP3K7	MAPK14	MAPK8	D430028G21RIK	NFKB1	NFKBIA	PIN1	RELA	RIPK1	TBK1	TNF	TRADD	TRAF3	TRAF6
list15	Antiviral_Response_RIGILike_ReceptorSignalling_Responsive_Genes_UP	CXCL10	IFNA2	IFNB1	IL12A	IL12B
list16	Antiviral_Response_TypeIInterferon_Signaling_and_Response_Signaling_Pathway_UP	IFNA2	IFNAR1	IFNB1	STAT1
list17	Antiviral_Response_TypeIInterferon_Signaling_and_Response_Interferon_Stimulated_Genes_ISGs_UP	IL15	ISG15	MX1	TLR3
list18	Apoptosis_Apoptosis_Positive_Regulation_UP	ABL1	AKT1	ANXA5	BAD	BAK1	BAX	BCL2L11	BID	BNIP3	BNIP3L	CARD10	CASP1	CASP14	CASP2	CASP4	CASP6	CASP8	CD40	CD70	CIDEB	CRADD	FADD	FASL	GADD45A	LTBR	NOD1	PYCARD	TNF	TNFRSF10B	TNFSF10	TNFSF12	TRP53	TRP53BP2	TRAF1	TRAF2	TRAF3
list19	Apoptosis_Apoptosis_Casapases_and_Regulators_Caspases_UP	CASP1	CASP12	CASP14	CASP2	CASP3	CASP4	CASP6	CASP7	CASP8	CASP9	CFLAR	CRADD	PYCARD
list20	Apoptosis_Apoptosis_Casapases_and_Regulators_Caspase_Activators_UP	AIFM1	APAF1	BAX	BCL2L10	CASP1	CASP9	NOD1	PYCARD	TNFRSF10B	TRP53
list21	Apoptosis_Apoptosis_Casapases_and_Regulators_Caspase_inhibitors_UP	BIRC5	BIRC4
list22	Apoptosis_Apoptosis_Casapases_and_Regulators_Caspase_Activators_UP	AIFM3	APAF1	BAX	BBC3	BCL2L10	BCL2L13	CDKN2A	CASP1	CASP8AP2	CASP9	COL4A3	CYCS	DIABLO	EIF2AK3	F2	F2R	HIP1	HSPE1	IFNB1	IFT57	LCK	MTCH1	MYC	NLRC4	NLRP1A	NLRP12	NLRP2	NLRP3	NOD1	PMAIP1	PYCARD	STAT1	TNFSF15	TRP53	TPD52L1	VCP
list23	Apoptosis_Induction_of_Apoptosis_via_Death_Domain_Receptors_UP	BID	CRADD	DAXX	DEDD2	FADD	IL18	TNF	TNFRSF10B
list24	Apoptosis_Induction_of_Apoptosis_by_DNA_Damage_UP	ABL1	AIFM1	ATM	BCL3	BRCA1	CDKN2A	CHEK2	CIDEA	CIDEB	DYRK2	MBD4	MSH6	PCBP4	PML	SFN	TRP53	TRP63	TRP73
list25	Apoptosis_Induction_of_Apoptosis_by_Oxidative_Stress_UP	GPX1	PRODH	SAG
list26	Apoptosis_Induction_of_Apoptosis_by_Extracellular_Signals_UP	ADORA1	BTK	CASP8AP2	CD28	CD38	CD5	CFLAR	DAP	DAP3	DAPK1	DPF2	FASTK	MAPK9	NDUFA13	PDCD6	PRKCA	RIPK3	SPN	TIMP3	TNFRSF25
list27	Apoptosis_Induction_of_Apoptosis_by_Intracellular_Signals_UP	CDKN1A	CUL1	CUL2	CUL3	CUL4A	CUL5	HIPK2	MYC	SART1
list28	Apoptosis_Induction_of_Apoptosis_Other_Genes_Involved_in_Induction_of_Apoptosis_UP	ACVR1B	AIFM2	AIFM3	ALOX8	APOE	APP	BAD	BAK1	BAX	BBC3	BCL10	BCL2L11	BCL2L13	BCLAF1	BID	BIK	BNIP1	BNIP3	BNIP3L	BOK	CASP1	CASP2	CASP3	CASP4	CASP6	CASP8	CASP12	CASP14	CD2	CD27	CD70	CDKN1B	CEBPB	CIDEC	COL4A3	DAPK2	DAPK3	DCC	DDX20	DEDD	DFFA	DFFB	DIABLO	EI24	ERCC2	ERCC3	ERN1	ERN2
list29	Apoptosis_AntiApoptosis_DN	AKT1	API5	ATF5	BAG1	BAG3	BAX	BCL2	BCL2L1	BCL2L10	BCL2L2	BIRC3	BIRC5	BNIP2	BNIP3	BNIP3L	CD40LG	CFLAR	DAD1	DAPK1	FAS	IGF1R	IL10	LHX4	MCL1	NAIP1	NAIP2	NFKB1	NME5	NOL3	POLB	PRDX2	TNF	TRP63	BIRC4
list30	Apoptosis_Regulation_of_Apoptosis_Negative_Regulation_DN	BAG1	BAG3	BCL10	BCL2	BCL2A1A	BCL2L1	BCL2L10	BCL2L2	BIRC2	BIRC3	BNIP2	BNIP3	BNIP3L	CASP3	CD40LG	CFLAR	CIDEA	DAPK1	DFFA	FAS	MCL1	NOL3	TRP53	TRP73	BIRC4
list31	Apoptosis_Regulation_of_Apoptosis_Caspase_Inhibitors_DN	BIRC5	BIRC4	CD27	DHCR24	LAMTOR5	SFN	TNFAIP8	TNFSF14	TRIAP1
list32	Apoptosis_AntiApoptoticGenes_Positive_Regulation_of_AntiApoptosis_DN	BCL2L1	BRE	CD28	ERC1	IL6	MAPK8IP2	OPA1	PRKAA1	RASA1
list33	Apoptosis_AntiApoptoticGenes_Negative_Regulation_of_AntiApoptosis_DN	PIK3R2	RTN4	TNFAIP8
list34	Apoptosis_AntiApoptoticGenes_Other_Genes_Involved_in_AntiApoptosis_DN	AATF	AKT1	ALOX12	ANXA1	ANXA4	API5	ATF5	AVEN	BAG1	BAG3	BAG4	BCL2	BCL2A1A	BCL2L1	BCL2L10	BCL2L2	BDNF	BECN1	BFAR	BIRC2	BIRC3	BIRC5	BIRC6	BIRC7	BNIP1	BNIP2	BNIP3	BRAF	CASP2	CBX4	CCL12	CD27	CD40LG	CEBPB	CFDP1	CFL1	CFLAR	CRYAA	CRYAB	DAD1	DDAH2	DHCR24	EEF1A2	FAIM	FAIM2	FAS	FOXO1	GDNF
list35	Autophagy_Autophagy_Machinary_Components_Genes_Involved_in_Autophagic_Vacuole_Formation_UP	AMBRA1	ATG12	ATG16L1	ATG4A	ATG4B	ATG4C	ATG4D	ATG5	ATG9A	ATG9B	BECN1	GABARAP	GABARAPL1	GABARAPL2	IRGM1	MAP1LC3A	MAP1LC3B	RGS19	ULK1	WIPI1
list36	Autophagy_Autophagy_Machinary_Components_Genes_Responsible_for_Protein_Targeting_to_Membrane_Vacuole_UP	ATG4A	ATG4B	ATG4C	ATG4D	GABARAP
list37	Autophagy_Autophagy_Machinary_Components_Genes_Responsible_for_Protein_Transport_UP	ATG10	ATG16L1	ATG16L2	ATG3	ATG4A	ATG4B	ATG4C	ATG4D	ATG7	ATG9A	GABARAP	GABARAPL2	RAB24
list38	Autophagy_Autophagy_Machinary_Components_Genes_Linking_Autophagosome_to_Lysosome_UP	1200002N14RIK	GABARAP	LAMP1	NPC1
list39	Autophagy_Autophagy_Machinary_Components_Genes_Involved_in_Protein_Ubiquitination_UP	ATG3	ATG7	HDAC6
list40	Autophagy_Autophagy_Machinary_Components_Genes_with_Protease_Activity_UP	ATG4A	ATG4B	ATG4C	ATG4D
list41	Autophagy_Regulation_of_Autophagy_CoRegulators_of_Autophagy_and_Apoptosis_UP	1200002N14RIK	AKT1	APP	ATG12	ATG5	BAD	BAK1	BAX	BCL2	BCL2L1	BECN1	BID	BNIP3	CASP3	CASP8	CDKN1B	CDKN2A	CLN3	CTSB	CXCR4	DAPK1	EIF2AK3	FADD	FAS	HDAC1	HTT	IFNG	IGF1	INS2	MAPK8	FRAP1	NFKB1	PIK3CG	PRKAA1	PTEN	SNCA	SQSTM1	TGFB1	TGM2	TNF	TNFSF10	TRP53
list42	Autophagy_Regulation_of_Autophagy_CoRegulators_of_Autophagy_and_the_Cell_Cycle_UP	BAX	CDKN1B	CDKN2A	IFNG	PTEN	RB1	TGFB1	TRP53
list43	Autophagy_Regulation_of_Autophagy_Autophagy_Induction_by_Intracellular_Pathogens_UP	EIF2AK3	IFNG	LAMP1
list44	Autophagy_Regulation_of_Autophagy_Autophagy_in_Response_to_Other_Intracellular_Signals_UP	CTSD	CTSS	DRAM2	EIF4G1	ESR1	GAA	HGS	MAPK14	PIK3C3	PIK3R4	RPS6KB1	TMEM74	ULK2	UVRAG
list45	Autophagy_Regulation_of_Autophagy_ChaperoneMediated_Autophagy_UP	HSP90AA1	HSPA8
list46	Cancer_Stem_Cells_Cancer_Stem_Cell_Markers_UP	ABCB5	ALCAM	ALDH1A1	ATXN1	BMI1	CD24A	CD34	CD38	CD44	ENG	ETFA	FLOT2	GATA3	ITGA2	ITGA4	ITGA6	ITGB1	KIT	MS4A1	MUC1	PECAM1	PROM1	PTPRC	THY1
list47	Cancer_Stem_Cells_Proliferation_UP	EGF	ERBB2	KITL	LIN28B	NOS2
list48	Cancer_Stem_Cells_SelfRenewal_UP	BMP7	DNMT1	FGFR2
list49	Cancer_Stem_Cells_Pluripotency_UP	KLF4	LIN28	MYC	NANOG	POU5F1	SOX2
list50	Cancer_Stem_Cells_AsymmetricDivision_UP	FOXP1	HDAC1	MYCN	SIRT1	WNT1
list51	Cancer_Stem_Cells_Migration_Metastasis_UP	AXL	ID1	KLF17	PLAT	PLAUR	SNAI1	TWIST1	TWIST2	ZEB1	ZEB2
list52	Cancer_Stem_Cells_Loss_of_Stemness_UP	ALDH1A1	CD34	DACH1	FOXA2	PECAM1	PTCH1
list53	Cancer_Stem_Cells_SignalTransductionPathways_Hippo_Signaling_UP	LATS1	MERTK	SAV1	TAZ	WWC1	YAP1
list54	Cancer_Stem_Cells_SignalTransductionPathways_Hedgehog_Signaling_UP	PTCH1	SMO
list55	Cancer_Stem_Cells_SignalTransductionPathways_Notch_Signaling_UP	DLL1	DLL4	JAG1	MAML1	NOTCH1	NOTCH2
list56	Cancer_Stem_Cells_SignalTransductionPathways_WNT_Signaling_UP	DKK1	EPCAM	FZD7	WNT1
list57	Cancer_Stem_Cells_SignalTransductionPathways_PI3K_AKT_mTOR_signaling_UP	ABCG2	GSK3B
list58	Cancer_Stem_Cells_SignalTransductionPathways_STAT_NF?B_Signaling_UP	IKBKB	JAK2	NFKB1
list59	Cancer_Stem_Cells_SignalTransductionPathways_Therapeutic_Targets_UP	ABCG2	ATM	AXL	CHEK1	DDR1	DKK1	EPCAM	FZD7	GSK3B	ID1	IKBKB	JAK2	KLF17	NFKB1	PTCH1	SMO	STAT3	TGFBR1	WEE1
list60	CellCycle_G1_Phase_and_G1_S_Transition_UP	CDK6	KAP	GPR132	ITGB1	MYB	SKP2	SLFN1
list61	CellCycle_S_Phase_and_DNA_Replication_UP	CDC6	CDC7	MCM2	MCM3	MCM4	MKI67	MRE11A	MSH2	RAD17	RAD51
list62	CellCycle_G2_Phase_and_G2_M_Transition_UP_	BIRC5	KAP	CHEK1	PPM1D
list63	CellCycle_M_Phase_UP	AIM1	BRCA2	CCNA1	CCNB1	CDC20	CDC25A	CDC25C	CDC6	CDC2A	CDK2	NEK2	RAD21	RAN	SHC1	SMC1A	STAG1	STMN1	TERF1	WEE1
list64	CellCycle_Regulation_of_the_Cell_Cycle_UP	ABL1	ATR	AURKA	BCL2	BRCA2	CCNA1	CCNA2	CCNB1	CCNB2	CCNC	CCND1	CCND2	CCND3	CCNE1	CCNF	CDC20	CDC25C	CDC6	CDC2A	CDK4	CDK6	CDKN1A	CKS1B	E2F1	E2F2	E2F3	E2F4	GADD45A	ITGB1	RAD9	RAN	RB1	SFN	SHC1	SKP2	TFDP1
list65	CellCycle_Cell_Cycle_Checkpoint_and_Cell_Cycle_Arrest_DN	ATR	BRCA2	CASP3	CDC25C	CDC2A	CDK5RAP1	CDKN1A	CDKN1B	CDKN2A	CDKN2B	KAP	CHEK1	CHEK2	CKS1B	DDIT3	DST	GADD45A	HUS1	MAD2L1	MDM2	MSH2	NBN	NOTCH2	PKD1	PMP22	PPM1D	RAD9	RB1	SFN	SLFN1	SMC1A	TSG101
list66	CellCycle_Negative_Regulation_of_the_Cell_Cycle_DN	ATM	BRCA1	CASP3	CDKN2A	CDKN2B	RBL1	RBL2	TRP53	TRP63
list67	Necrosis_Necrosis_Necrosis_Regulation_of_Necrosis_UP	FAS	FASL	RIPK1	SLC25A4	TNF
list68	Necrosis_Necrosis_Necrosis_Required_for_TNFInduced_Necrosis_UP	9430015G10RIK	ATP6V1G2	BMF	CCDC103	COMMD4	CYLD	DEFB1	DENND4A	DPYSL4	EIF5B	FOXI1	GALNT5	GRB2	HSPBAP1	JPH3	KCNIP1	MAG	OLFR1404	PARP2	PVR	RAB25	S100A7A	SPATA2	SYCP2	TMEM57	TXNL4B
list69	Necrosis_Necrosis_Necrosis_Other_Necrosis_Genes_UP	CD40	FADD	MGEA5	RIPK1	RIPK3	PARP1	PPIA	TMEM123
list70	Necrosis_Necrosis_Potential_Necrosis_Genes_RIPK1_Interactors_UP	FUS	NFKB1	RIPK2	RIPK3
list71	Necrosis_Potential_Necrosis_Genes_RIPK3_Interactors_UP	GLUD1	GLUL	PYGL	RIPK1
list72	Necrosis_Potential_Necrosis_Genes_PARP1_Interactors_UP	CAPN1	CAPN2	CAPN3	CAPN5	CAPN6	CAPN7	CAPNS1	PPID
list73	Necrosis_Death_Domain_Receptors_Necrosis_Death_Domain_Receptors_UP	FAS	TNFRSF1A	TNFRSF10B
list74	Necrosis_Death_Receptor_Signaling_Necrosis_Death_Receptor_Signaling_UP	BID	BIRC3	CASP8AP2	CYLD	EDA2R	FADD	FAF1	FEM1B	IKBKG	LRDD	MADD	MYD88	NGFB	NGFR	NGFRAP1	PARP1	RIPK1	TNFRSF14	TNFRSF17	TNFRSF1B	TNFRSF25	TNFRSF4	TNFRSF8	TNFSF15	TRADD	TRAF2
list75	Necrosis_Apoptosis_Necrosis_Apoptosis_ProApoptosis_UP	AIFM1	BAX	BID	BMF	BNIP3L	CASP8AP2	FADD	FAF1	FAS	FASL	FEM1B	IKBKG	LRDD	MADD	NGFR	NGFRAP1	RIPK1	RIPK2	RIPK3	TNF	TNFRSF10B	TNFRSF25	TNFRSF8	TNFSF10	TRADD	TRAF2
list76	Necrosis_Apoptosis_Necrosis_Apoptosis_AntiApoptosis_UP	BIRC3	BNIP3L	FAS	MYD88	NFKB1	NGFB	NGFR	RIPK1	RIPK2	TNF	TNFRSF1A	TNFRSF1B	TNFRSF4	TRAF2
list77	Necrosis_Apoptosis_Necrosis_Apoptosis_Required_for_TNFInduced_Apoptosis_UP	ATP6V1G2	CYLD	SPATA2	SYCP2
list78	Necrosis_Reactive_Oxygen_Species_ROS_Activity_Necrosis_Reactive_Oxygen_Species_ROS_Activity_UP	AIFM1	CYBA	CYBB	GLUD1	NOX1	NOX4
list79	Necrosis_Mitochondrial_Genes_Necrosis_Mitochondrial_Genes_UP	AIFM1	BAX	BID	BNIP3L	CYBA	CYBB	GLUD1	GLUL	PPID	RIPK1	SLC25A4
list80	Bcell_Surface_Markers_Activated_Bcells_UP	CD28	CD38	CD69	CD70	CD80	CD83	CD86	DPP4	FCER2A	IL2RA	TNFRSF8
list81	Bcell_Surface_Markers_Mature_Bcells_UP	CD19	CD22	CD24A	CD37	CD40	CD72	CD74	CD79A	CD79B	CR2	IL1R2	ITGA2	ITGA3	MS4A1	ST6GAL1
list82	Bcell_Surface_Markers_Other_Genes_UP	CD200R1	CHST10	H2Q10	NT5E
list83	Tcell_surface_markers_Cytotoxic_Tcells_UP	CD8A	CD8B1	CTLA4
list84	Tcell_surface_markers_Helper_Tcells_UP	CD4
list85	Tcell_surface_markers_Activated_Tcells_UP	ALCAM	CD2	CD276	CD38	CD40LG	CD69	CD70	CD83	CD96	CTLA4	DPP4	IL12RB1	IL2RA	ITGA1	TNFRSF4	TNFRSF8
list86	Tcell_surface_markers_Other_Tcell_Surface_Markers_UP	CD160	CD247	CD28	CD37	CD3D	CD3G	CD5	CD6	CD7	FAS	KLRD1	NT5E	ST6GAL1
list87	NK_Cell_Surface_Markers_UP	CD2	CD244	CD247	CD7	CD96	CHST10	IL12RB1	KLRC1	KLRD1	NCAM1
list88	Myeloid_Cell_Surface_Markers_Monocyte_and_Macrophage_Cell_Surface_Markers_Activated_Macrophages_UP	CD69	ENG	FCER2A	IL2RA
list89	Myeloid_Cell_Surface_Markers_Dendritic_Cell_Surface_Markers_UP	CD209A	CD40	CD83	CD86	CR2	FCER2A
list90	Connect_Cell_Surface_Markers_Fibroblast_Stromal_Surface_Markers_UP	ALCAM	COL1A1	COL1A2
list91	Connect_Cell_Surface_Markers_Epithelial_Cell_Surface_Markers_UP	CD1D1	CD1D2	EPCAM	KRT18	KRT5	KRT8
list92	Connect_Cell_Surface_Markers_Adipocyte_Surface_Marker_UP	RETN
list93	Connect_Cell_Surface_Markers_Endothelial_Cell_Surface_Markers_UP	ENG	ICAM2	NOS3	PECAM1	SELP	TEK	VCAM1	VWF
list94	Connect_Cell_Surface_Markers_Smooth_Muscle_Cell_Surface_Markers_UP	MYH10	MYH9	MYOCD
list95	Cellular_Senescence_Senescence_Pathway_UP	ATM	BMI1	CCND1	CCNE1	CDK2	CDK4	CDK6	CDKN1A	CDKN2A	CDKN2D	CHEK1	CHEK2	E2F1	E2F3	ETS1	ETS2	MDM2	RB1	RBL2	TRP53	TWIST1
list96	Cellular_Senescence_Senescence_Initiators_p53pRb_Signaling_Cell_cycle_UP	ABL1	AKT1	ALDH1A3	CCNA2	CCNB1	CDC25C	CDKN1C	CDKN2B	CDKN2C	CITED2	CREG1	GSK3B	ID1	IGF1R	IGFBP3	ING1	MAP2K6	MAPK14	MORC3	MYC	PCNA	PIK3CA	PLAU	RBL1	SERPINB2	SERPINE1	SIRT1	SPARC	TGFB1
list97	Cellular_Senescence_Senescence_Initiators_Interferon_Related_UP	ALDH1A3	CDKN1A	CDKN1B	EGR1	IFNG	IGFBP3	IGFBP7	IRF3	IRF5	IRF7	NFKB1	RB1	SERPINB2
list98	Cellular_Senescence_Senescence_Initiators_Insulin_Growth_Factor_IGF_Related_UP	IGF1	IGF1R	IGFBP3	IGFBP5	IGFBP7
list99	Cellular_Senescence_Senescence_Initiators_MitogenActivated_Protein_Kinase_MAPK_Signaling_UP	HRAS1	MAP2K1	MAP2K3	MAP2K6	MAPK14
list100	Cellular_Senescence_Senescence_Initiators_Oxidative_Stress_UP	ALDH1A3	HRAS1	MAPK14	NOX4	PRKCD	SOD1	SOD2
list101	Cellular_Senescence_Senescence_Initiators_DNA_Damage_UP	ATM	GADD45A	NBN	PCNA	TERF2	TERT	TRP53BP1
list102	Cellular_Senescence_Senescence_Responses_p53_Effectors_UP	ALDH1A3	E2F1	HRAS1	IGFBP3	MYC
list103	Cellular_Senescence_Senescence_Responses_p21_Effector_UP	CALR
list104	Cellular_Senescence_Senescence_Responses_p16_Effectors_UP	TBX2	TBX3
list105	Cellular_Senescence_Senescence_Responses_Cytoskeleton_Related_UP	AKT1	FN1	HRAS1	PIK3CA	PLAU	SERPINE1	SPARC	THBS1	VIM
list106	Cellular_Senescence_Senescence_Responses_Cell_Adhesion_UP	CD44	COL1A1	COL3A1	TGFB1	TGFB1I1	THBS1
list107	Cellular_Senescence_Senescence_Responses_Other_UP	GLB1	PTEN
list108	Cellular_Stress_Response_Antioxidant_and_ProOxidant_Enzymes_UP	ACADSB	CAT	GPX1	GPX2	SOD1	SOD2	SOD3	XDH
list109	Cellular_Stress_Response_Molecular_Chaperones_Heat_Shock_Proteins_UP	CRYAA	CRYAB	DNAJA1	DNAJA2	DNAJA3	DNAJA4	DNAJB1	DNAJB2	DNAJB11	DNAJB12	DNAJB4	DNAJB5	DNAJB6	DNAJB9	DNAJC1	DNAJC4	DNAJC5	DNAJC6	DNAJC7	DNAJC8	DNAJC9	HMOX1	HMOX2	HSPA12A	HSPA1A	HSPA1L	HSPA2	HSPA4	HSPA5	HSPA8	HSPA9	HSPB1	HSPB2	HSPB3	HSPD1	HSPE1	SERPINH1
list110	Cellular_Stress_Response_Molecular_Chaperones_Other_Molecular_Chaperones_UP	BAG1	CALR	CANX	CCT2	CCT3	CCT4	CCT5	CCT7	CCT8	CLU	HOPX	PPID	ST13	TCP1
list111	Cellular_Stress_Response_Xenobiotic_Metabolism_Cytochrome_P450s_UP	CYP11A1	CYP11B2	CYP17A1	CYP1A1	CYP1A2	CYP1B1	CYP2C29	CYP2C38	CYP2D22	CYP2E1	CYP2F2	CYP4A10	CYP4B1	CYP7A1	CYP7B1
list112	Cellular_Stress_Response_Xenobiotic_Metabolism_Other_Genes_Related_to_Xenobiotic_Metabolism_UP	CES1	EPHX2	FMO1	FMO4	FMO5	GSR	GSTA1	GSTK1	GSTM1	GSTO1
list113	Cellular_Stress_Response_Antioxidant_and_ProOxidant_Enzymes_UP	ACADSB	CAT	GPX1	GPX2	SOD1	SOD2	SOD3	XDH
list114	Cellular_Stress_Response_Molecular_Chaperones_Heat_Shock_Proteins_UP	CRYAA	CRYAB	DNAJA1	DNAJA2	DNAJA3	DNAJA4	DNAJB1	DNAJB2	DNAJB11	DNAJB12	DNAJB4	DNAJB5	DNAJB6	DNAJB9	DNAJC1	DNAJC4	DNAJC5	DNAJC6	DNAJC7	DNAJC8	DNAJC9	HMOX1	HMOX2	HSPA12A	HSPA1A	HSPA1L	HSPA2	HSPA4	HSPA5	HSPA8	HSPA9	HSPB1	HSPB2	HSPB3	HSPD1	HSPE1	SERPINH1
list115	Cellular_Stress_Response_Molecular_Chaperones_Other_Molecular_Chaperones_UP	BAG1	CALR	CANX	CCT2	CCT3	CCT4	CCT5	CCT7	CCT8	CLU	HOPX	PPID	ST13	TCP1
list116	Cellular_Stress_Response_Xenobiotic_Metabolism_Cytochrome_P450s_UP	CYP11A1	CYP11B2	CYP17A1	CYP1A1	CYP1A2	CYP1B1	CYP2C29	CYP2C38	CYP2D22	CYP2E1	CYP2F2	CYP4A10	CYP4B1	CYP7A1	CYP7B1
list117	Cellular_Stress_Response_Xenobiotic_Metabolism_Other_Genes_Related_to_Xenobiotic_Metabolism_UP	CES1	EPHX2	FMO1	FMO4	FMO5	GSR	GSTA1	GSTK1	GSTM1	GSTO1
list118	Antigen_Presentation_Dendritic_Cell_Chemotaxis_UP	CCL19	CCL5	CCR1	CCR2	CCR5	IL8RA	CXCR4
list119	Antigen_Presentation_Dendritic_Cell_Differentiation_UP	CD40LG	CSF2	LYN	RAG1	RELB	TGFB1
list120	Antigen_Presentation_Cytokines_UP	CCL11	CCL12	CCL17	CCL19	CCL2	CCL3	CCL20	CCL4	CCL5	CCL7	CCL8	CSF2	CXCL1	CXCL10	CXCL12	CXCL2	FLT3L	IFNG	IL10	IL12A	IL12B	IL16	IL2	IL6	MIF	TGFB1	TNF	TNFSF11
list121	Antigen_Presentation_Cytokine_Receptors_UP	CCR1	CCR2	CCR3	CCR5	CCR9	CSF1R	IL8RA	CXCR4	ERBB2	FLT3	LYN
list122	Antigen_Presentation_Other_Cell_Surface_Receptors_UP	CD2	CD33	CD36	CD40	FCER1A	FCER2A	FCGR1	LRP1	TLR1	TLR2	TLR7	TLR9
list123	Antigen_Presentation_Signal_Transduction_UP	CDKN1A	CEBPA	CLEC4B2	FAS	IRF7	ITGAM	ITGB2	NFKB1	PTPRC	RELA	RELB	STAT3
list124	Antigen_Presentation_Antigen_Uptake_UP	CD44	CDC42	ICAM1	ICAM2	RAC1	TAP2
list125	Antigen_Presentation_Antigen Presentation_UP	CD1D1	CD1D2	CD209A	CD28	CD4	CD40	CD40LG	CD74	CD80	CD86	CD8A	FCGRT	H2-DMA	TAPBP	THBS1
list126	Epigenetic_Chromatin_Modify_Histone_Phosphorylation_UP	AURKA	AIM1	AURKC	NEK6	PAK1	RPS6KA3	RPS6KA5
list127	Epigenetic_Chromatin_Modify_Histone_Ubiquitination_UP	2310047C04RIK	MYSM1	RNF2	RNF20	UBE2A	UBE2B	USP16	USP21	USP22
list128	Epigenetic_Chromatin_Modify_DNA_Histone_Demethylases_UP	AOF2	JARID1B	JARID1C	JMJD2A	JMJD2C	JMJD3
list129	Epigenetic_Chromatin_Modify_Histone_Deacetylases_UP	HDAC1	HDAC2	HDAC3	HDAC4	HDAC5	HDAC6	HDAC7	HDAC8	HDAC9	HDAC10	HDAC11
list130	Epigenetic_Chromatin_Modify_DNA_Methyltransferases_UP	DNMT1	DNMT3A	DNMT3B
list131	Epigenetic_Chromatin_Modify_Histone_Acetyltransferase_UP	ATF2	CDYL	CIITA	CSRP2BP	ESCO1	ESCO2	HAT1	KAT2A	KAT2B	KAT5	MYST1	MYST2	KAT6A	MYST4	NCOA1	NCOA3	NCOA6
list132	Epigenetic_Chromatin_Modify_Histone_Methyltransferases_UP	CARM1	DOT1L	EHMT1	EHMT2	KMT2C	HRMT1L2	PRMT2	PRMT3	PRMT5	PRMT6	PRMT7	PRMT8	SETDB2	SMYD1	SMYD3	SUV39H1
list133	Epigenetic_Chromatin_Modify_SET_Domain_Proteins_Histone_Methyltransfesase_Activity_UP	ASH1L	KMT2E	NSD1	SETD1A	SETD1B	SETD2	SETD3	SETD4	SETD5	SETD6	SETD7	SETD8	SETDB1	SUV420H1	WHSC1
list134	Epigenetic_Chromatin_Remodel_Inhibitor_of_Growth_ING_Family_Members_UP	ING1	ING2	ING3	ING4	ING5	RING1
list135	Epigenetic_Chromatin_Remodel_MethylCpG_DNA_Binding_Domain_MDB_Proteins_UP	MBD1	MBD3	MBD4	MECP2	MIZF
list136	Epigenetic_Chromatin_Remodel_CCCTCBinding_Factor_Zinc_Finger_Protein_UP	CTCF
list137	Epigenetic_Chromatin_Remodel_SWISNF_Complex_Components_UP	ARID1A	ARID2	INO80	SMARCA2	SMARCA4	SMARCA5
list138	Epigenetic_Chromatin_Remodel_Polycomb_Group_Genes_UP	ASXL1	BMI1	CTBP1	CTBP2	EED	EZH2	PCGF1	PCGF2	PCGF3	PCGF5	PCGF6	PHC1	PHC2	RING1	RNF2	SUZ12
list139	Epigenetic_Chromatin_Remodel_Chromobox_Heterochromatin_Protein_1_HP1_Homologs_UP	MOD1	CBX2	CBX3	CBX4	CBX5	CBX6	CBX7	CBX8
list140	Epigenetic_Chromatin_Remodel_Bromodomain_Proteins_UP	BAZ1A	BAZ1B	BAZ2A	BAZ2B	BPTF	BRD1	BRD2	BRD3	BRD4	BRD7	BRD8	BRDT	BRPF1	BRPF3	BRWD1	BRWD3	PRKCBP1	BRWD2
list141	Epigenetic_Chromatin_Remodel_Chromodomain_Helicase_DNA-Binding_Domain_CHD_Proteins_UP	CDYL	CDYL2	CHD1	CHD2	CHD3	CHD4	CHD5	CHD6	CHD7	CHD8	CHD9
list142	Epigenetic_Chromatin_Remodel_Nucleosome-Remodeling_and_Histone_Deacetylase_NuRD_Complex_Components_UP	MTA1	MTA2	NAB2	SPEN	CHD3	MBD3
list143	Epigenetic_Chromatin_Remodel_Plant_Homeodomain_PHD_Proteins_UP	NSD1	PHF1	PHF2	PHF3	PHF5A	PHF6	PHF7	PHF13	PHF21B
list144	Extracellular_Matrix_Cell_Adhesion_Molecules_Transmembrane_Molecules_UP	CD44	CDH1	CDH2	CDH3	CDH4	ENTPD1	ICAM1	ITGA2	ITGA3	ITGA4	ITGA5	ITGAE	ITGAL	ITGAM	ITGAV	ITGB1	ITGB2	ITGB3	ITGB4	MMP14	MMP15	NCAM1	NCAM2	PECAM1	SELE	SELL	SELP	SGCE	SYT1	VCAM1
list145	Extracellular_Matrix_Cell_Adhesion_Molecules_CellCell_Adhesion_UP	CDH1	ICAM1	VCAM1
list146	Extracellular_Matrix_Cell_Adhesion_Molecules_CellMatrix_Adhesion_UP	CTGF	ITGA2	ITGA3	ITGA4	ITGA5	ITGAE	ITGAL	ITGAM	ITGAV	ITGAX	ITGB1	ITGB2	ITGB3	ITGB4	SPP1
list147	Extracellular_Matrix_Cell_Adhesion_Molecules_Other_Adhesion_Molecules_UP	CTNNA1	CTNNA2	CTNNB1	CNTN1	COL5A1	COL6A1	VCAN	EMILIN1	FN1	HAPLN1	LAMA1	LAMA2	LAMA3	LAMB2	LAMB3	LAMC1	POSTN	TGFBI	THBS1	THBS2	THBS3	VTN
list148	Extracellular_Matrix_Extracellular_Matrix_Proteins_ECM_Basement_Membrane_Constituents_UP	COL4A1	COL4A2	COL4A3	ENTPD1	ITGB4	LAMA1	LAMA2	LAMA3	LAMB2	LAMB3	LAMC1	SPARC	TIMP1	TIMP2	TIMP3
list149	Extracellular_Matrix_Extracellular_Matrix_Proteins_ECM_Collagens_and_ECM_Structural_Constituents_UP	COL1A1	COL2A1	COL3A1	COL4A1	COL4A2	COL4A3	COL5A1	COL6A1	HAPLN1	LAMA1
list150	Extracellular_Matrix_Extracellular_Matrix_Proteins_ECM_ECM_Protease_Inhibitors_UP	COL4A3	TIMP1	TIMP2	TIMP3
list151	Extracellular_Matrix_Extracellular_Matrix_Proteins_ECM_Other_ECM_Molecules_UP	VCAN	CTGF	ECM1	EMILIN1	FBLN1	FN1	HC	POSTN	SPOCK1	SPP1	TGFBI	THBS1	TNC
list152	Extracellular_Matrix_ECM_Proteases_DN	ADAMTS1	ADAMTS2	ADAMTS8	MMP10	MMP11	MMP12	MMP13	MMP14	MMP15	MMP1A	MMP2	MMP3	MMP7	MMP8	MMP9
list153	Heat_Shock_Proteins_HSP90_Family_Members_UP	HSP90AA1	HSP90AB1	HSP90B1
list154	Heat_Shock_Proteins_HSP70_Family_Members_UP	HSPA14	HSPA1A	HSPA1B	HSPA1L	HSPA2	HSPA4	HSPA4L	HSPA5	HSPA8	HSPA9
list155	Heat_Shock_Proteins_HSP60_Family_Members_UP	HSPD1
list156	Heat_Shock_Proteins_HSP40_Family_Members_UP	DNAJC21	DNAJA1	DNAJA2	DNAJA3	DNAJA4	DNAJB1	DNAJB2	DNAJB11	DNAJB12	DNAJB13	DNAJB14	DNAJB5	DNAJB6	DNAJB7	DNAJB8	DNAJB9	DNAJC1	DNAJC10	DNAJC11	DNAJC12	DNAJC13	DNAJC14	DNAJC15	DNAJC16	DNAJC17	DNAJC18	DNAJC19	DNAJC3	DNAJC4	DNAJC5	DNAJC5B	DNAJC5G	DNAJC6	DNAJC7	DNAJC8	DNAJC9	SERPINH1
list157	Heat_Shock_Proteins_Small_HSPs_UP	HSPB1	HSPB2	HSPB3	HSPB6	HSPB7	HSPB8	HSPE1
list158	Heat_Shock_Proteins_Other_Regulators_of_Protein_Folding_UP	ATF6	BAG1	BAG2	BAG3	BAG4	BAG5	CABC1	CCS	CCT2	CCT3	CCT4	CCT5	CCT6A	CCT6B	CCT7	CRYAA	CRYAB	HSF1	HSF2	HSF4	HSP105	PFDN1	PFDN2	SIL1	TCP1	TOR1A
list159	Hypoxia_HIF1_and_CoTranscription_Factors_UP	ARNT	COPS5	HIF1A	HIF1AN	HIF3A	HNF4A	NCOA1	PER1
list160	Hypoxia_Other_HIF1_Interactors_UP	APEX1	EGLN1	EGLN2	NFKB1	P4HA1	P4HB	TRP53
list161	Hypoxia_Responsive_Genes_Angiogenesis_UP	ADORA2B	ANGPTL4	ANXA2	BTG1	EGR1	EDN1	EPO	F3	NLK	HMOX1	JMJD6	LOX	MMP9	PGF	PLAU	SERPINE1	VEGFA
list162	Hypoxia_Responsive_Genes_Coagulation_UP	ALDOA	ANXA2	F10	F3	PLAU	SERPINE1	SLC16A3
list163	Hypoxia_Responsive_Genes_DNA_Damage_Signaling_and_Repair_UP	ATR	MIF	NDRG1	RUVBL2
list164	Hypoxia_Responsive_Genes_Metabolism_UP	ALDOA	DDIT4	ENO1	ERO1L	GBE1	NLK	GYS1	HK2	LDHA	PDK1	PFKFB3	PFKFB4	PFKL	PFKP	PGAM1	PGK1	PKM2	SLC2A1	SLC2A3	TPI1
list165	Hypoxia_Responsive_Genes_Regulation_of_Apoptosis_UP	ADM	BNIP3	BNIP3L	BTG1	DDIT4	IER3	MIF	NOS3	PIM1
list166	Hypoxia_Responsive_Genes_Regulation_of_Cell_Proliferation_UP	ADM	BTG1	BLM	CCNG2	EGR1	IGFBP3	MET	MIF	MXI1	NAMPT	NOS3	ODC1	PGF	PIM1	TXNIP
list167	Hypoxia_Responsive_Genes_Transcription_Factors_UP	FOS	RBPJ	USF2	BHLHB2	STRA13
list168	Hypoxia_Responsive_Genes_Transporters,_Channels_and_Receptors_UP	SLC2A1	SLC2A3	SLC16A3	TFRC	VDAC1
list169	Hypoxia_Other_Responsive_Genes_UP	ANKRD37	CAR9	CTSA	DNAJC5	EIF4EBP1	LGALS3	MAP3K1
list170	IL6STAT3_Signaling_NF?B_Signaling_UP	IKBKB	NFKB1	NFKBIA	RELA	TLR4
list171	IL6STAT3_Cytokines_UP	CCL12	CCL3	CCL4	CCL5	CD40LG	CSF1	CSF2	CSF3	CXCL10	CXCL12	FASL	IL10	IL11	IL13	IL15	IL17A	IL18	IL1A	IL1B	IL2	IL21	IL22	IL23A	IL24	IL3	IL4	IL5	IL6	IL7	IL9	LIF	LTA	OSM	TNF	TNFSF10	TNFSF11
list172	IL6STAT3_Signaling_STAT3_Activators_UP	CXCL12	EGFR	IL10	IL11	IL17A	IL21	IL23A	IL6
list173	IL6STAT3_Signaling_Receptors_UP	CD4	CD40	CD80	CSF3R	CXCR4	FAS	IL18R1	IL1R1	IL2RA	IL6RA	IL6ST	LIFR	OSMR	TNFRSF10B	TNFRSF1A	TNFRSF1B
list174	IL6STAT3_Signaling_Upstream_Signaling_UP	AKT1	JAK2	JAK3	MAP2K1	MAPK1	MAPK14	MAPK3	MAPK8	FRAP1	MYC	PIAS3	RAC1	SOCS1	SOCS3	SRC	TYK2
list175	IL6STAT3_Signaling_Downstream_Signaling_UP	BAX	BCL2	CDC25A	CDKN1A	HGF	MET	PIM1	STAT3
list176	IL6STAT3_Signaling_Target_Genes_UP	CCL12	CCL5	CD80	CEBPD	CXCL10	CXCL12	IL10	IL11	IL12A	IL17A	IL1B	IL21	IL6	MYC	SOCS3
list177	JAK_STAT_JAK_and_STAT_Proteins_Janus_Kinase_Activity_UP	JAK1	JAK2	JAK3	TYK2
list178	JAK_STAT_JAK_and_STAT_Proteins_STAT_Family_UP	STAT1	STAT2	STAT3	STAT4	STAT5A	STAT5B	STAT6
list179	JAK_STAT_JAK_and_STAT_Proteins_Regulators_of_the_JAK_STAT_Pathway_UP	PIAS1	PIAS2	PRL	PTPN1	PTPRC	SH2B2	SOCS1	SOCS2	SOCS3	SOCS4	SOCS5
list180	JAK_STAT_JAK_and_STAT_Proteins_Receptors_that_Bind_and_Activate_JAK_Proteins_UP	SH2B2	CSF1R	CXCL9	EGFR	EPOR	FAS	FCGR1	GHR	IFNAR1	IFNGR1	IL10RA	IL10RB	IL2RA	IL2RG	IL4RA	IL6ST	INSR	MPL	NR3C1	PDGFRA	PRLR	PTPRC
list181	JAK_STAT_JAK_and_STAT_Proteins_Other_Genes_that_Interact_with_STAT_Proteins_UP	CRK	SH2B1	SRC	STAM	STUB1
list182	JAK_STAT_Transcription_Factors_or_Regulators_that_Interact_with_STAT_Proteins_Transcriptional_Regulation_UP	IFNG	IRF1	JUN	NFKB1	SMAD2	SMAD3	SMAD4
list183	JAK_STAT_Transcription_Factors_or_Regulators_that_Interact_with_STAT_Proteins_Other_Transcription_Factors_and_Regulators_UP	CEBPB	GATA3	JUNB	MYC	NR3C1	SFPI1	SMAD1	SMAD5	SP1	USF1	YY1
list184	JAK_STAT_Genes_Induced_by_STAT_Proteins_Stat1_UP	CXCL9	IRF1	NOS2
list185	JAK_STAT_Genes_Induced_by_STAT_Proteins_Stat3_UP	A2M	BCL2L1	CCND1	CDKN1A	CEBPD	CRP	FAS	IRF1	JUNB	LRG1	MCL1	MYC	SOCS1	SOCS3
list186	JAK_STAT_Genes_Induced_by_STAT_Proteins_Stat4_UP	FCGR1	IFNG	IRF1	MYC
list187	JAK_STAT_Genes_Induced_by_STAT_Proteins_Stat5_UP	BCL2L1	CCND1	CDKN1A	IL2RA	IRF1	OSM
list188	JAK_STAT_Genes_Induced_by_STAT_Proteins_Stat6_UP	FCER2A	GATA3	IL4	IL4RA
list189	JAK_STAT_Genes_Induced_by_STAT_Proteins_Stat1Stat2p48_ISGF3_UP	ISG15	OAS1A
list190	JAK_STAT_Apoptosis_UP	AKT1	BCL2L1	CDKN1A	CEBPB	FAS	IFNG	IL4	JAK2	MYC	NFKB1	PRLR
list191	JAK_STAT_Cell_Growth_and_or_Maintenance_Cell_Cycle_UP	CCND1	CDKN1A	JUN	JUNB
list192	JAK_STAT_Cell_Growth_and_or_Maintenance_Cell_Proliferation_UP	IL2RA	JAK2	MYC	PTPRC	STAT4	STAT6
list193	JAK_STAT_Cell_Growth_and_or_Maintenance_Cell_Growth_UP	EGFR	IFNG	IL4	OSM	PDGFRA	SOCS1	SOCS2	SOCS3	SOCS4	SOCS5
list194	JAK_STAT_Cell_Growth_and_or_Maintenance_Cell_Differentiation_UP	CCND1	CEBPB	GATA3	IL20	IL4	JAK2	JUN	NOS2	PRLR	PTPRC	SFPI1	SMAD2	SOCS2	SOCS5	STAT3	STAT5A	STAT5B
list195	JAK_STAT_Immune_Response_AcutePhase_Response_UP	CRP	F2	STAT3
list196	JAK_STAT_Immune_Response_Inflammatory_Response_UP	CEBPB	CXCL9	IFNG	IL20	IL2RA	IRF1	NFKB1	NOS2
list197	JAK_STAT_Immune_Response_Lymphocyte_Activation_UP	IFNG	IL4	PRLR
list198	JAK_STAT_Immune_Response_Other_Genes_Involved_in_the_Immune_Response_UP	ISG15	GBP1	IL4RA	IL6ST	FAS	FCGR1	IRF9	OAS1A	OSM	PTPN11
list199	JAK_STAT_Gene_Interacting_with_STAT_Proteins_UP	CRK	SH2B1	SRC	STAM	STUB1
list200	Inflammasomes_AIM2_UP	AIM2	CASP1	PYCARD
list201	Inflammasomes_IPAF_UP	CASP1	NAIP1	NAIP5	NLRC4	PYCARD
list202	Inflammasomes_NLRP1_UP	CASP1	NLRP1A
list203	Inflammasomes_NLRP3_UP	CASP1	NLRP3	PYCARD
list204	Inflammasomes_Negative_Regulation_UP	BCL2	BCL2L1	CD40LG	CTSB	HSP90AA1	HSP90B1	MEFV	PSTPIP1	SUGT1	TNF	TNFSF11	TNFSF14	TNFSF4
list205	Inflammasomes_Downstream_Signaling_UP	IFNG	IL12A	IL12B	IL18	IL1B	IL33	IRAK1	IRF1	MYD88	P2RX7	PANX1	PTGS2	RAGE	RIPK2	TXNIP
list206	Inflammasomes_NODLike_Receptors_Receptors_UP	CIITA	NAIP1	NAIP5	NLRC4	AI451557	NLRP1A	NLRP12	NLRP3	NLRP4B	NLRP4E	NLRP5	NLRP6	NLRP9B	NLRX1	NOD1	NOD2
list207	Inflammasomes_NODLike_Receptors_Downstream_Signaling_UP	BIRC2	BIRC3	CARD6	CASP8	CCL12	CCL5	CCL7	CFLAR	CHUK	CXCL3	CXCL1	FADD	IFNB1	IKBKB	IKBKG	IL6	IRF1	IRF3	IRF4	MAP3K7	MAPK1	MAPK11	MAPK12	MAPK13	MAPK3	MAPK8	MAPK9	NFKB1	NFKBIA	NFKBIB	PEA15	RELA	RIPK2	SUGT1	MAP3K7IP1	MAP3K7IP2	TIRAP	TNF	TRAF6	BIRC4
list208	Inflammasomes_ProInflammatory_Caspases_UP	CASP1	CASP12
list209	Inflammatory_Cytokines_Chemokines_UP	CCL1	CCL11	CCL12	CCL17	CCL19	CCL2	CCL20	CCL22	CCL24	CCL3	CCL4	CCL5	CCL6	CCL7	CCL8	CCL9	CX3CL1	CXCL1	CXCL10	CXCL11	CXCL12	CXCL13	CXCL15	CXCL5	CXCL9
list210	Inflammatory_Cytokines_Chemokine_Receptors_UP	CCR1	CCR10	CCR2	CCR3	CCR4	CCR5	CCR6	CCR8	CXCR3	CXCR5	IL8RA	IL8RB
list211	Inflammatory_Cytokines_Interleukins_UP	IL11	IL13	IL15	IL16	IL17A	IL17B	IL17F	IL1A	IL1B	IL1RN	IL21	IL27	IL3	IL33	IL4	IL5	IL7
list212	Inflammatory_Cytokines_Interleukin_Receptors_UP	IL10RA	IL10RB	IL1R1	IL2RB	IL2RG	IL5RA	IL6RA	IL6ST
list213	Inflammatory_Cytokines_Other_Cytokines_UP	SCYE1	BMP2	CD40LG	CSF1	CSF2	CSF3	FASL	IFNG	LTA	LTB	MIF	NAMPT	OSM	CXCL4	SPP1	TNF	TNFSF10	TNFSF11	TNFSF13	TNFSF13B	TNFSF4	VEGFA
list214	Inflammatory_Cytokines_Other_Cytokine_Receptor_UP	TNFRSF11B
list215	Innate_Immunity_Pattern_Recognition_Receptors_UP	DDX58	NLRP3	NOD1	NOD2	TLR1	TLR2	TLR3	TLR4	TLR5	TLR6	TLR7	TLR8	TLR9
list216	Innate_Immunity_Cytokines_UP	CCL12	CCL5	CSF2	CXCL10	IFNA2	IFNB1	IL18	IL1A	IL1B	IL2	TNF
list217	Innate_Immunity_Other_Genes_UP	APCS	C3	C5AR1	CASP1	CD14	CD4	CD40	CD40LG	CD8A	CRP	H2Q10	H2T23	IL1R1	IRAK1	IRF3	IRF7	ITGAM	LY96	LYZ2	MAPK1	MAPK8	MBL2	MPO	MX1	MYD88	NFKB1	NFKBIA	STAT1	TICAM1	TRAF6
list218	Melanoma_Signaling_Pathways_Dysregulated_in_Melanoma_UP	GDF15	RB1
list219	Melanoma_Cellular_Stress_Responses_Drug_and_Chemical_Response_UP	CDH3	DNAJC15	LRP2	SOCS3
list220	Melanoma_Cellular_Stress_Responses_Immune_UP	DPP4	IRF8	PRDX2	THBD
list221	Melanoma_Cellular_Stress_Responses_Hypoxia_UP	AKAP12	DPP4	SOCS3
list222	Melanoma_Cellular_Stress_Responses_Oxidative_UP	PRDX2	TPM1
list223	Melanoma_Cell_Growth_and_Proliferation_UP	AKAP12	DPP4	LRP2	PPP2R4	PRDX2	RB1	SOCS2
list224	Melanoma_Extracellular_Matrix_and_Cell_Adhesion_UP	ADAMTS18	CDH3	DPP4	ENC1	MME	QPCT	SOCS2	SOCS3	TPM1
list225	Melanoma_Apoptosis_Regulation_UP	PRDX2	SOCS2	SOCS3	TNFRSF10B	TRP53INP1
list226	Melanoma_Transcription_Factors_and_Cofactors_UP	IRF8	RB1	TNFRSF10B
list227	Melanoma_Others_UP	PPP1R3C	RASEF
list228	Adaptive_Immunity_Th1_MarkersImmune_Response_UP	CCR5	CD80	CXCR3	IFNG	IL18	IL23A	SLC11A1	STAT4	TBX21	TLR4	TLR6
list229	Adaptive_Immunity_Th2_MarkersImmune_Response_UP	CCR4	CCR8	CD86	GATA3	IFNB1	IL10	IL13	IL18	IL4	IL5	IL6	NOD2	STAT6
list230	Adaptive_Immunity_Th17_Markers_UP	CCR6	IL17A	RORC	STAT3
list231	Adaptive_Immunity_Treg_Markers_UP	CCR4	CCR8	FOXP3	IL10
list232	Adaptive_Immunity_T_Cell_Activation_UP	CD80	CD86	ICAM1	IFNG	IL23A	IL6	SLC11A1
list233	Adaptive_Immunity_Cytokines_UP	CCL12	CCL5	CSF2	CXCL10	IFNA2	IFNG	IL10	IL13	IL17A	IL18	IL2	IL23A	IL4	IL5	IL6	TNF
list234	Adaptive_Immunity_Other_Genes_UP	CD4	CD40	CD40LG	CD8A	CRP	FASL	H2Q10	IFNAR1	IFNGR1	IL1B	IL1R1	IRF3	IRF7	ITGAM	JAK2	MAPK8	MBL2	MX1	NFKB1	RAG1	STAT1
list235	Adaptive_Immunity_Humoral_Immunity_UP	C3	C5AR1	CCL12	CCR6	CRP	IFNB1	IFNG	IL6	MBL2	NOD2	TNF
list236	Adaptive_Immunity_Inflammatory_Response_UP	APCS	C3	CCL5	CRP	FOXP3	IL1A	IL1B	IL4	IL6	MBL2	STAT3	TNF
list237	Adaptive_Immunity_Defense_Response_to_Bacteria_UP	C5AR1	IFNB1	IFNG	IL23A	IL6	LYZ2	MBL2	MYD88	NOD1	NOD2	SLC11A1	TLR1	TLR3	TLR4	TLR6	TLR9	TNF
list238	Adaptive_Immunity_Defense_Response_to_Viruses_UP	CD4	CD40	CD86	CD8A	CXCL10	DDX58	H2Q10	IFNAR1	IFNB1	IL23A	IL6	IRF3	NLRP3	TICAM1	TLR3	TLR7	TLR8	TYK2
list239	Interferons_and_Receptors_Interferons_Ligands_for_Interferonalpha_and_Interferonbeta_Receptors_UP	IFNA4	IFNAB	IFNB1	IFNE1	IFNK	IFNZ
list240	Interferons_and_Receptors_Interferons_Ligand_for_Interferongamma_Receptors_UP	IFNG
list241	Interferons_and_Receptors_Interferons_Ligands_for_Hematopoietin_and_Interferonclass_D200domain_Receptors_UP	IFNA11	IFNA12	IFNA14	IFNA2	IFNA9	IL13	IL15	IL21	IFNL3	IL4	IL7	IL9
list242	Interferons_and_Receptors_Interferons_Other_Genes_UP	CSF2	CSF3	CTF2	IL6	LIF	OSM
list243	Interferons_and_Receptors_Interferon_Receptors_Interferonalpha_and_Interferonbeta_Receptor_UP	IFNAR2
list244	Interferons_and_Receptors_Interferon_Receptors_Other_Hematopoietin_and_Interferonclass_D200domain_Receptors_UP	CRLF2	CSF3R	EBI3	EPOR	F3	GHR	IFNAR1	IFNGR1	IFNGR2	IL10RB	IL12B	IL12RB1	IL12RB2	IL13RA1	IL20RA	IL21R	IL22RA2	IL28RA	IL2RB	IL2RG	IL3RA	IL4RA	IL6RA	IL6ST	IL7R	IL9R	LEPR	LIFR	MPL	OSMR	PRLR
list245	Interferons_and_Receptors_Interferon_Regulatory_Factors_UP	IRF1	IRF2	IRF2BP1	IRF3	IRF4	IRF5	IRF6	IRF7	IRF8
list246	Interferons_and_Receptors_InterferonInducible_Genes_Response_to_Virus_UP	CXCL10	ISG15	IFI27	IFI44	IFIH1	IFIT1	IFIT2	IFITM1	IFITM2	MX1
list247	Interferons_and_Receptors_InterferonInducible_Genes_Other_Genes_UP	ADAR	IFI204	IFI27	IFI30	IFI35	IFIT3	IRGM1	OAS1A
list248	NFkB_Signaling_Pathway_NF?B_Pathway_Ligands_and_Receptors_UP	CARD10	CCL2	CD40	CD27	CSF2	EGFR	F2R	FASL	IFNG	IL10	IL1A	IL1B	IL1R1	LTA	LTBR	NOD1	TNFRSF10B	TNFRSF1A	TNFRSF1B	TLR1	TLR2	TLR3	TLR4	TLR6	TLR9	TNF	TNFSF10	TNFSF14
list249	NFkB_Signaling_Pathway_NF?B_Pathway_Downstream_Signaling_UP	FADD	MYD88	IRAK1	IRAK2	IRF1	MAP3K1	MAPK3	RIPK1	RIPK2	TNFAIP3	TOLLIP	TRADD	TRAF2	TRAF3	TRAF5	TRAF6
list250	NFkB_Signaling_Pathway_NF?B_Pathway_Cytoplasmic_SequesteringReleasing_of_NF?B_UP	BCL3	CHUK	IKBKB	IKBKE	IKBKG	NFKBIA
list251	NFkB_Signaling_Pathway_NF?B_Pathway_Transcription_Factors_UP	NFKB1	NFKB2	REL	RELA	RELB
list252	NFkB_Signaling_Pathway_NFkB_Responsive_Genes_Immune_Response_UP	CCL2	CCL5	CSF1	CSF2	CSF3	ICAM1	IFNG	IRF1	LTA	STAT1	TNF
list253	NFkB_Signaling_Pathway_NFkB_Responsive_Genes_Apoptosis_UP	AGT	BCL2A1A	BCL2L1	BIRC3
list254	NFkB_Signaling_Pathway_Other_Factors_Involved_in_the_NF?B_Pathway_Kinases_UP	AKT1	EIF2AK2	RAF1	TBK1	ZAP70
list255	NFkB_Signaling_Pathway_Other_Factors_Involved_in_the_NF?B_Pathway_Transcription_Factors_UP	ATF1	ATF2	CREBBP	EGR1	ELK1	FOS	JUN	SMAD3
list256	NFkB_Signaling_Pathway_Other_Factors_Involved_in_the_NF?B_Pathway_Others_UP	BCL10	CARD11	CASP1	CASP8	CFLAR	HMOX1	SLC20A1
list257	NFkB_Signaling_Targets_Cytokines_and_Chemokines_UP	CCL12	CCL22	CCL5	CSF1	CSF2	CSF3	CXCL1	CXCL10	CXCL3	CXCL9	FASL	IFNB1	IFNG	IL12B	IL15	IL1A	IL1B	IL1RN	IL2	IL4	IL6	LTA	LTB	TNF	TNFSF10
list258	NFkB_Signaling_Targets_Inflammation_Acute_UP	C3	C4A	CCL5	CFB	F3	F8	IL1A	IL1B	IL6	INS2	STAT3	STAT5B
list259	NFkB_Signaling_Targets_Inflammation_Other_Inflammatory_Genes_UP	AGT	AKT1	CCL12	CCL22	CCR5	CD40	CXCL1	CXCL10	CXCL3	CXCL9	IL15	IL1RN	IL2	IL2RA	MYD88	PTGS2	SELE	SELP	TNF	TNFRSF1B
list260	NFkB_Signaling_Targets_Apoptosis_UP	AGT	BIRC2	CD74	EGFR	FASL	GADD45B	IFNB1	IFNG	IL12B	IL2RA	IL4	INS2	LTA	MAP2K6	MITF	MMP9	NQO1	NR4A2	PTGS2	STAT1	TNFRSF1B	TNFSF10	TRP53	TRAF2
list261	NFkB_Signaling_Targets_AntiApoptosis_UP	ADM	AKT1	BCL2A1A	BCL2L1	BIRC3	CCL12	CDKN1A	CSF2	F3	FAS	IL1A	IL1B	IL2	IL6	MYD88	NFKBIA	SOD2	STAT5B	TNF	BIRC4
list262	NFkB_Signaling_Targets_Immune_Response_Innate_UP	C3	C4A	CCL12	CFB	IFNB1	IL12B	IL6	INS2	MYD88	NFKBIA	STAT5B	TNF
list263	NFkB_Signaling_Targets_Immune_Response_Adaptive_UP	C3	C4A	CCL12	CD40	CD74	CD80	ICAM1	IFNG	IL12B	IL1B	IL2	IL4	TRAF2
list264	NFkB_Signaling_Targets_Immune_Response_Other_ImmunityRelated_Genes_UP	CD83	FAS	FASL	IL1R2	LTA	LTB	TNFSF10
list265	NFkB_Signaling_Targets_Type_I_InterferonResponsive_Genes_UP	ADM	CCL12	CCL5	CD80	CDKN1A	CFB	CXCL10	CXCL9	IL15	IL1RN	IRF1	MYD88	NCOA3	STAT1	TNFSF10
list266	NFkB_Signaling_Targets_Development_and_Differentiation_Lymphoid_UP	CD80	CD74	CD83	IL12B	IL15	IL2	IL2RA	IL4	IRF1	STAT5B	TRP53	VCAM1
list267	NFkB_Signaling_Targets_Development_and_Differentiation_Myeloid_UP	CCL5	CSF1	CSF2	CSF2RB	CSF3	IL4	MITF	MMP9	NFKBIA	STAT5B	TNF
list268	NFkB_Signaling_Targets_Development_and_Differentiation_Nervous_System_UP	AGT	ALDH3A2	CXCL1	EGFR	EGR2	IFNG	NR4A2	SNAP25	SOD2	STAT3	TRP53
list269	NFkB_Signaling_Targets_Stress_Response_UP	ADM	AKT1	BCL2L1	BIRC2	CCND1	CDKN1A	GADD45B	IFNG	IL1A	IL1B	MAP2K6	NQO1	PDGFB	PLAU	SOD2	TNF	TRP53	BIRC4
list270	NFkB_Signaling_Targets_NFkB_Pathway_Signal_Transduction_UP	NFKB1	NFKB2	NFKBIA	RELB	STAT1
list271	NFkB_Signaling_Targets_NFkB_Pathway_Regulation_UP	BIRC2	CD40	FASL	IL1B	MYD88	REL	RELA	TNF	TNFSF10
list272	NFkB_Signaling_Targets_Transcription_Factors_NFkB_Signaling_UP	NFKB1	NFKB2	REL	RELA	RELB
list273	NFkB_Signaling_Targets_Transcription_Factors_Others_UP	EGR2	IRF1	MITF	MYC	NR4A2	STAT1	STAT3	STAT5B	TRP53
list274	Nitric_Oxide_Signaling_Genes_Involved_in_Nitric_Oxide_NO_Biosynthesis_Genes_with_Nitric_Oxide_Synthase_Activity_UP	NOS1	NOS2	NOS3
list275	Nitric_Oxide_Signaling_Genes_Involved_in_Nitric_Oxide_NO_Biosynthesis_Genes_with_Oxidoreductase_Activity_UP	NOS1	NOS2	NOS3
list276	Nitric_Oxide_Signaling_Genes_Involved_in_Nitric_Oxide_NO_Biosynthesis_Positive_Regulators_of_NO_Biosynthesis_UP	PTX3
list277	Nitric_Oxide_Signaling_Genes_Involved_in_Nitric_Oxide_NO_Biosynthesis_Negative_Regulators_of_NO_Biosynthesis_UP	CAV1	DYNLL1
list278	Nitric_Oxide_Signaling_Genes_Involved_in_Nitric_Oxide_NO_Biosynthesis_Other_Genes_Involved_in_NO_Biosynthesis_UP	DDAH1	DDAH2	HMGB1
list279	Nitric_Oxide_Signaling_Genes_Induced_by_Nitric_Oxide_Apoptosis_Genes_UP	BAX	BCL2L1	CDKN1A	FAS	MYC	TRP53
list280	Nitric_Oxide_Signaling_Genes_Induced_by_Nitric_Oxide_Cell_Cycle_Genes_UP	CCND1	CCNG1	CDKN1A	FOS	GADD45A	MYC	RB1	SFN	TRP53
list281	Nitric_Oxide_Signaling_Genes_Induced_by_Nitric_Oxide_Transcription_Regulators_UP	EGR1	FOS	MYC	RB1	TRP53
list282	Nitric_Oxide_Signaling_Genes_Induced_by_Nitric_Oxide_Other_Genes_Induced_by_NO_UP	CLCF1	IRGM1	MDM2	NEDD1	RRP1
list283	Nitric_Oxide_Signaling_Genes_Suppressed_by_Nitric_Oxide_UP	CAPNS1	CD151	HPN	PEA15	RRAS	UBB	RPS27A
list284	Nitric_Oxide_Signaling_Genes_Involved_in_the_Nitric_Oxide_Signaling_Pathway_UP	CALM1	DLG4	GRIN1	NOS1	PPP3CA	PRKACA
list285	Nitric_Oxide_Signaling_Genes_Involved_in_Superoxide_Metabolism_Genes_Involved_in_Superoxide_Release_UP	NOX1	NOX4	SOD1
list286	Nitric_Oxide_Signaling_Genes_Involved_in_Superoxide_Metabolism_Genes_with_Oxidoreductase_Activity_UP	CYBA	NOS1	NOS2	NOX4	RECQL4	SCD1	SCD2	SCD3	SOD1	SOD2	SOD3
list287	Nitric_Oxide_Signaling_Genes_Involved_in_Superoxide_Metabolism_Genes_with_Superoxide_Dismutase_Activity_UP	SOD1	SOD2	SOD3
list288	Nitric_Oxide_Signaling_Genes_Involved_in_Superoxide_Metabolism_Genes_with_Antioxidant_Activity_UP	SOD1	SOD3
list289	Nitric_Oxide_Signaling_Genes_Involved_in_Superoxide_Metabolism_Other_Genes_Involved_in_Superoxide_Metabolism_UP	CCS	NCF2	NOX1	NOX4	NOXA1	NOXO1
list290	Nitric_Oxide_Signaling_Genes_Involved_in_Response_to_Oxidative_Stress_Genes_with_Antioxidant_Activity_UP	PRDX1	PRDX2	PRDX6	SOD1
list291	Nitric_Oxide_Signaling_Genes_Involved_in_Response_to_Oxidative_Stress_Genes_with_Glutathione_Peroxidase_Activity_UP	GPX1	GPX2	GPX3	GPX4	GPX5	GPX6	GPX7
list292	Nitric_Oxide_Signaling_Genes_Involved_in_Response_to_Oxidative_Stress_Genes_with_Oxidoreductase_Activity_UP	AASS	CAT	EPX	GPX1	GPX2	GPX3	GPX4	GPX5	GPX6	GPX7	IDH1	MPO	PRDX1	PRDX2	PRDX6	SOD1	TPO	TXNRD2
list293	Nitric_Oxide_Signaling_Genes_Involved_in_Response_to_Oxidative_Stress_Genes_with_Peroxidase_Activity_UP	AASS	CAT	CTSB	EPX	GPX1	GPX2	GPX3	GPX4	GPX5	GPX6	GPX7	MPO	PRDX1	PRDX2	PRDX6	PRPF4	TPO
list294	Nitric_Oxide_Signaling_Genes_Involved_in_Response_to_Oxidative_Stress_Transcription_Regulators_UP	ERCC2	MED4
list295	Nitric_Oxide_Signaling_Genes_Involved_in_Response_to_Oxidative_Stress_Other_Genes_Involved_in_Oxidative_Stress_UP	ALS2	APOE	GAB1	NUDT15	PPP1R15B	PRNP	PSMB5	TXNIP	UCP3	XPA
list296	Oxidative_Stress_Antioxidants_Glutathione_Peroxidases_GPx_UP	GPX1	GPX2	GPX3	GPX4	GPX5	GPX6	GPX7	GSTK1	GSTP1
list297	Oxidative_Stress_Antioxidants_Peroxiredoxins_TPx_UP	EHD2	PRDX1	PRDX2	PRDX3	PRDX4	PRDX5	PRDX6
list298	Oxidative_Stress_Antioxidants_Other_Peroxidases_UP	APC	CAT	CTSB	DUOX2	EPX	LPO	MPO	PTGS1	PTGS2	RAG2	SERPINB1B	TPO
list299	Oxidative_Stress_Antioxidants_Other_Antioxidants_UP	ALB	GSR	SOD1	SOD3	SRXN1	TXNRD1	TXNRD2	TXNRD3
list300	Oxidative_Stress_Genes_Involved_in_Reactive_Oxygen_Species_ROS_Metabolism_Superoxide_Dismutases_SOD_UP	SOD1	SOD2	SOD3
list301	Oxidative_Stress_Genes_Involved_in_Reactive_Oxygen_Species_ROS_Metabolism_Other_Genes_Involved_in_Superoxide_Metabolism_UP	CCS	CYBA	NCF1	NCF2	NOS2	NOX1	NOX4	NOXA1	NOXO1	RECQL4	SCD1	UCP2
list302	Oxidative_Stress_Genes_Involved_in_Reactive_Oxygen_Species_ROS_Metabolism_Other_Genes_Involved_in_ROS_Metabolism_UP	AOX1	FMO2	IL19	IL22
list303	Oxidative_Stress_Genes_Involved_in_Reactive_Oxygen_Species_ROS_Metabolism_Oxidative_Stress_Responsive_Genes_UP	ALS2	APOE	CAT	CCL5	CTSB	DUOX2	EPX	ERCC2	ERCC6	FTH1	GCLC	GCLM	GPX1	GPX2	GPX3	GPX4	GPX5	GPX6	GPX7	GSR	GSS	HMOX1	HSPA1A	IDH1	MPO	NQO1	PARK7	PRDX1	PRDX2	PRDX6	PRNP	PSMB5	SOD1	SQSTM1	TPO	TXN1	TXNIP	TXNRD1	TXNRD2	UCP3	XPA	KRT21	KRT86
list304	Oxidative_Stress_Oxygen_Transporters_UP	ATR	CYGB	DNM2	FANCC	IFT172	MB	NGB	SLC38A1	VIM
list305	Stress_and_Toxicity_Pathway_Oxidative_Stress_UP	FTH1	GCLC	GCLM	GSR	GSTP1	HMOX1	NQO1	PRDX1	SQSTM1	TXN1	TXNRD1
list306	Stress_and_Toxicity_Pathway_Hypoxia_UP	ADM	ARNT	BNIP3L	CAR9	EPO	HMOX1	LDHA	MMP9	SERPINE1	SLC2A1	VEGFA
list307	Stress_and_Toxicity_Pathway_Osmotic_Stress_UP	AKR1B3	AQP1	AQP2	AQP4	CFTR	EDN1	HSPA4L	NFAT5	SLC5A3	SLC9A3
list308	Stress_and_Toxicity_Pathway_Cell_Death_Apoptosis_UP	CASP1	FAS	MCL1	RIPK1	TNFRSF10B	TNFRSF1A
list309	Stress_and_Toxicity_Pathway_Cell_Death_Autophagy_UP	ATG5	ATG7	ATG12	BECN1	ULK1
list310	Stress_and_Toxicity_Pathway_Cell_Death_Necrosis_UP	FAS	GRB2	PARP1	PVR	RIPK1	RIPK3	TNFRSF10B	TNFRSF1A	TXNL4B
list311	Stress_and_Toxicity_Pathway_Inflammatory_Response_UP	CCL12	CD40LG	CRP	IFNG	IL1A	IL1B	IL6	TLR4	TNF
list312	Stress_and_Toxicity_Pathway_DNA_Damage_Signaling_Cell_Cycle_CheckpointArrest_UP	CDKN1A	CHEK1	CHEK2	DDIT3	HUS1	MRE11A	NBN	RAD17	RAD9
list313	Stress_and_Toxicity_Pathway_DNA_Damage_Signaling_Other_Responses_UP	ATM	ATR	DDB2	GADD45A	GADD45G	RAD51	TRP53	XPC
list314	Stress_and_Toxicity_Pathway_Heat_Shock_ProteinsUnfolded_Protein_Response_UP	ATF4	ATF6	CREBL1	BID	CALR	DDIT3	DNAJC3	HSP90AA1	HSP90B1	HSPA4	HSPA5	XBP1
list315	T_and_B_Cell_Activation_TCell_Activation_Regulators_of_TCell_Activation_UP	CBLB	CD1D1	CD2	CD3D	CD3G	CD47	CD8A	CD8B1	DPP4	FOXP3	ICAM1	ICOSL	IRF4	LAG3	LCK	MAP3K7	NCK1	NR3C1	PRKCQ	THY1	TNFSF14	VAV1	WAS
list316	T_and_B_Cell_Activation_TCell_Activation_TCell_Proliferation_UP	CASP3	CCND3	CD28	CD3E	CTLA4	CXCL12	CXCR4	ICOSL	IL1B	IL10	IL12B	IL15	IL18	IL2RA	NCK1	PDCD1LG2	PRKCQ	PTPRC	RIPK2	SPP1	TNFRSF13C	TNFSF13B	TNFSF14	TRAF6	TRP53
list317	T_and_B_Cell_Activation_TCell_Activation_TCell_Differentiation_UP	ADA	APC	BAD	BCL2	BLM	CD1D1	CD2	CD3D	CD4	CD74	EGR1	FLT3	HSP90AA1	IL12B	IL15	IL27	IL7	IRF4	NOS2	PTPRC	SOCS1	TRP53
list318	T_and_B_Cell_Activation_TCell_Activation_TCell_Polarization_UP	CD28	CD4	CD40LG	CSF2	CXCR4	IFNG	IL4	TGFB1
list319	T_and_B_Cell_Activation_TCell_Activation_Regulators_of_Th1_and_Th2_Development_UP	CD2	CD40	CSF2	IFNG	IL10	IL4	TLR4
list320	T_and_B_Cell_Activation_TCell_Activation_Th1_and_Th2_Differentiation_UP	CD28	CD40	CD40LG	IFNG	IL12B	IL18	IL2RA	IL4	IL6	RELB
list321	T_and_B_Cell_Activation_BCell_Activation_Antigen_Dependent_BCell_Activation_UP	CD28	CD4	CD40	CD40LG	CD79A	IL10	IL4
list322	T_and_B_Cell_Activation_BCell_Activation_Other_Genes_Involved_in_BCell_Activation_UP	ADA	CXCR5	CR2	ICOSL	IL6	MS4A1	TGFB1
list323	T_and_B_Cell_Activation_BCell_Activation_BCell_Proliferation_UP	BCL2	CD38	CD40LG	CD79A	CD81	CDKN1A	CTLA4	IL10	IL7	PRKCD	PTPRC	TNFRSF13B	TNFRSF13C	TNFSF13B
list324	T_and_B_Cell_Activation_BCell_Activation_BCell_Differentiation_UP	ADA	BAD	CD79A	FLT3	IL10	IL11	IL4	PIK3R1	PTPRC	RAG1
list325	T_and_B_Cell_Activation_Other_Immune_Cell_Activation_Macrophage_Activation_UP	CD1D1	CSF1	CSF2	H60A	IL4	TLR1	TLR4	TLR6
list326	T_and_B_Cell_Activation_Other_Immune_Cell_Activation_Mast_Cell_Activation_UP	CD48	TLR4
list327	T_and_B_Cell_Activation_Other_Immune_Cell_Activation_Neutrophil_Activation_UP	PRKCD
list328	T_and_B_Cell_Activation_Other_Immune_Cell_Activation_Natural_Killer_Cell_Activation_UP	CD2	H60A	IL12B
list329	T_and_B_Cell_Activation_Other_Immune_Cell_Activation_Dendritic_Cell_Activation_UP	IL10
list330	Tcell_Anergy_and_Tolerance_TCell_Regulators_UP	BTLA	CBLB	CD27	CD28	FAS	FOXP3	IL15	IL2	IL2RA	IL4	LAT	TGFB1	TNFRSF14	TNFSF14
list331	Tcell_Anergy_and_Tolerance_BCell_Regulators_UP	BTLA	CD27	CD40	CD40LG	FOXP1	FOXP3	HDAC9	IL4
list332	Tcell_Anergy_and_Tolerance_Cytokines,_Receptors_and_their_related_Proteins_UP	CCL3	CCR4	CD40LG	CD70	CSF1	CSF2	FASL	IFNG	IL10	IL10RA	IL13	IL15	IL17A	IL1A	IL2	IL2RA	IL2RB	IL31	IL4	IL5	IL6	IL7R	LEP	LTA	PRF1	PTGER2	PTGS2	TGFB1	TNFSF10	TNFSF14	TNFSF8
list333	Tcell_Anergy_and_Tolerance_TNF_Superfamily_Members_and_their_Receptors_UP	CD40LG	CD70	FAS	FASL	LTA	TNFRSF10B	TNFRSF14	TNFRSF18	TNFRSF4	TNFRSF8	TNFRSF9	TNFSF10	TNFSF14	TNFSF8
list334	Tcell_Anergy_and_Tolerance_Transcriptional_Regulators_UP	CDK2	CDK4	EGR2	EGR3	EOMES	FOS	FOXP1	FOXP2	FOXP3	GATA3	HDAC9	IFNG	ING4	IRF4	JAK3	JUN	MEF2A	NFATC1	NFATC2	NFATC3	NFKB1	NHLH2	NOTCH1	STAT3	STAT6	TBX21	TGFB1
list335	Tcell_Anergy_and_Tolerance_Other_Genes_involved_in_Tcell_Anergy_UP	CMA1	CTLA4	DGKA	DGKZ	GZMB	ICAM1	ICOS	ITCH	ITGA1	JAK1	LGALS3	PDCD1	PRKCC	RNF128	SELL
list336	TGFb_Signaling_Pathway_TGFsz_Superfamily_Ligands_Activin_UP	INHA	INHBA
list337	TGFb_Signaling_Pathway_TGFsz_Superfamily_Ligands_BMP_UP	AMH	BMP1	BMP2	BMP3	BMP4	BMP5	BMP6	BMP7	GDF1	GDF2	GDF3	GDF5	GDF6	GDF7
list338	TGFb_Signaling_Pathway_TGFsz_Superfamily_Ligands_Nodal_UP	NODAL
list339	TGFb_Signaling_Pathway_TGFsz_Superfamily_Ligands_TGFsz_UP	TGFB1	TGFB2	TGFB3
list340	TGFb_Signaling_Pathway_TGFsz_Superfamily_Ligands_InhibitorCofactors_UP	BAMBI	CHRD	DCN	FST	LEFTY1	LTBP1	LTBP2	LTBP4	NOG	TDGF1	TGFBI	TGFBRAP1	THBS1
list341	TGFb_Signaling_Pathway_TGFsz_Superfamily_Receptors_Activin_UP	ACVR1	ACVR2A	ACVRL1
list342	TGFb_Signaling_Pathway_TGFsz_Superfamily_Receptors_BMP_UP	AMHR2	BMPR1A	BMPR1B	BMPR2
list343	TGFb_Signaling_Pathway_TGFsz_Superfamily_Receptors_TGFsz_UP	TGFBR1	TGFBR2	TGFBR3
list344	TGFb_Signaling_Pathway_Transcription_Factors_and_Regulators_UP	DLX2	FOS	GSC	ID1	JUN	JUNB	MYC	RUNX1	SMAD1	SMAD2	SMAD3	SMAD4	SMAD5	SMAD7	SOX4	STAT1	TGFB1I1	TSC22D1
list345	TGFb_Signaling_Pathway_SMAD_Target_Genes_TGFszActivinResponsive_UP	ATF4	CDKN1A	CDKN1B	CDKN2B	COL1A1	COL1A2	DCN	EMP1	FOS	GADD45B	GSC	HERPUD1	IFRD1	IGF1	IGFBP3	IL6	JUN	JUNB	MYC	PDGFB	SERPINE1	TGFB1I1	TNFSF10	TSC22D1	TGFBI
list346	TGFb_Signaling_Pathway_SMAD_Target_Genes_BMPResponsive_UP	BGLAP2	DLX2	ID1	ID2	JUNB	SOX4	STAT1
list347	TGFb_Signaling_Pathway_SMAD_Target_Genes_Molecules_Regulating_Signaling_of_the_TGFsz_Superfamily_UP	BAMBI	BMPER	CDKN2B	CHRD	ENG	FST	NOG	PLAU	RUNX1	SMURF1	EVI1	MDS1
list348	TGFb_Signaling_Pathway_Adhesion_Molecules_UP	BGLAP2	ENG	TGFB1I1	TGFBI
list349	TGFb_Signaling_Pathway_Extracellular_Matrix_Structural_Constituents_UP	BGLAP2	COL1A1	COL1A2	LTBP1	LTBP2	TGFBI
list350	TGFb_Signaling_Pathway_Genes_Involving_in_Cellular_and_Developmental_Processes_Apoptosis_UP	CDKN1A	CDKN1B	IGFBP3	INHA	INHBA	STAT1	TGFB1
list351	TGFb_Signaling_Pathway_Genes_Involving_in_Cellular_and_Developmental_Processes_Embryonic_Development_UP	BMP4	INHBA	SMAD3	SMURF1	TDGF1	EVI1	MDS1
list352	TGFb_Signaling_Pathway_Genes_Involving_in_Cellular_and_Developmental_Processes_Muscle_Development_UP	DCN	IGF1	SMAD3
list353	TGFb_Signaling_Pathway_Genes_Involving_in_Cellular_and_Developmental_Processes_Neurogenesis_UP	DLX2	INHA	INHBA	NOG
list354	TGFb_Signaling_Pathway_Genes_Involving_in_Cellular_and_Developmental_Processes_Reproduction_UP	AMH	AMHR2	FST	INHA	INHBA
list355	TGFb_Signaling_Pathway_Genes_Involving_in_Cellular_and_Developmental_Processes_Skeletal_Development_UP	BGLAP2	BMP1	BMP2	BMP3	BMP4	BMP5	BMP6	BMP7	BMPR2	CHRD	COL1A1	COL1A2	IGF1	INHA	INHBA	NOG
list356	TGFb_Signaling_Targets_Differentiation_and_Development_Regulation_UP	AGT	BDNF	CTNNB1	EPHB2	HES1	KLF10	NFKBIA	PPARA	PTHLH	PTK2	RARA	RHOA	RUNX1	SHH	TGFB2	TGFBR2
list357	TGFb_Signaling_Targets_Differentiation_and_Development_Other_Genes_UP	BRD2	CEBPB	CREB1	DNAJA1	EMP1	ENG	FN1	IFRD1	MAPK14	MMP2	MYOD1	SNAI1
list358	TGFb_Signaling_Targets_Proliferation_and_Migration_Regulation_UP	ACVRL1	AGT	ATF3	BCL2L1	BDNF	CDC6	CDKN1B	CTNNB1	FURIN	HES1	HMOX1	IL10	KLF10	MSX2	MYC	NFKBIA	PDGFA	PLG	PTGS2	PTHLH	PTK2B	SERPINE1	SHH	SOX4	TGFB2	TGFBR2	THBS1	TXNIP	VEGFA
list359	TGFb_Signaling_Targets_Proliferation_and_Migration_Other_Genes_UP	ACTA2	ACVR1	AR	EMP1	FN1	FURIN	IL10	PTK2
list360	TGFb_Signaling_Targets_Apoptosis_UP	ACVR1	AGT	AIPL1	CDKN1B	CREB1	CTNNB1	FURIN	GADD45B	HERPUD1	KLF10	MAP3K7	MAPK8	MSX2	PLG	PTGS2	RAD21	RHOA	RHOB	S100A8	SHH	SOX4	TGFB2	TNFSF10	TXNIP	WFS1
list361	TGFb_Signaling_Targets_AntiApoptosis_UP	BCL2L1	BDNF	CEBPB	CRYAB	HMOX1	IL10	NFKBIA	PTK2B	THBS1	VEGFA
list362	TGFb_Signaling_Targets_Cell_Cycle_Regulation_UP	ACVR1	RAD21
list363	TGFb_Signaling_Targets_Cell_Cycle_Other_Genes_UP	CDC6	CDKN1B	GADD45B	PTGS2	RHOB	TGFB2
list364	TGFb_Signaling_Targets_Signal_Transduction_TGFsz_Pathway_UP	ACVR1	ACVRL1	CREBBP	E2F4	ENG	EP300	ID1	ID2	ID3	MSX2	RBL1	SMAD1	SMAD3	SMAD5	SMAD6	SP1	TGFB2	TGFBR2	THBS1
list365	TGFb_Signaling_Targets_Signal_Transduction_NF?B_Pathway_UP	HMOX1	IL10	MAP3K7	NFKBIA	RHOA	TNFSF10
list366	TGFb_Signaling_Targets_Signal_Transduction_Notch_Pathway_UP	HES1	HEY1	NOTCH1
list367	TGFb_Signaling_Targets_Signal_Transduction_Hedgehog_Pathway_UP	GLI2	SHH
list368	TGFb_Signaling_Targets_Signal_Transduction_Wnt_Pathway_UP	CTNNB1
list369	TGFb_Signaling_Targets_Transcription_Factors_TGFsz_Signaling_UP	CREBBP	E2F4	EP300	ID1	ID2	ID3	RBL1	SMAD1	SMAD3	SMAD5	SMAD6	SP1
list370	TGFb_Signaling_Targets_Transcription_Factors_Others_UP	AR	ATF3	ATF4	BACH1	CEBPB	CREB1	CTNNB1	FOS	GTF2I	HEY1	KLF10	MBD1	MSX2	MYC	MYOD1	NFIB	PPARA	RARA	RUNX1	SOX4	SREBF2	BHLHB2	STRA13
list371	Th1_and_Th2_Responses_Th1_Genes_Th1_Markers_UP	CCR5	CXCR3	IFNG	STAT4	TBX21
list372	Th1_and_Th2_Responses_Th1_Genes_Th1_Immune_Response_UP	CCR2	CD80	IL12B	IL18	IL18BP	IL1RL1	IL27	IL27RA	NFKB1	SOCS5	TLR4	TLR6	TNFSF4	VEGFA
list373	Th1_and_Th2_Responses_Th1_Genes_Other_Th1Related_Genes_UP	CD28	CD40	CD40LG	CSF2	IL12RB2	IL18R1	IL2	IL2RA	IRF1	SOCS1	STAT1	TNF
list374	Th1_and_Th2_Responses_CellMediated_Immunity_UP	BCL6	CD27	CD28	CD40LG	IFNG	IL10	IL12B	IL2	IL27RA	IL4	IL7R	LTA	PTPRC	STAT6	TBX21	TLR4	TNF	TNFSF4
list375	Th1_and_Th2_Responses_Th2_Genes_Th2_Markers_UP	CCR4	GATA3	IL13	IL25	IL2RA	IL4	IL5	STAT6
list376	Th1_and_Th2_Responses_Th2_Genes_Th2_Immune_Response_UP	BCL6	CCR2	CD86	IL10	IL18	IL27RA	IL6	SOCS5	TNFSF4
list377	Th1_and_Th2_Responses_Th2_Genes_Other_Th2Related_Genes_UP	CCL11	CCL5	CCL7	CCR10	CCR3	CEBPB	GFI1	ICOS	IL13RA1	IL1R1	IL4RA	IL9	IRF4	JAK1	JAK3	JUNB	MAF	NFATC1	NFATC2	PCGF2
list378	Th1_and_Th2_Responses_Humoral_Immunity_UP	CD28	IFNG	IL6	IL7	LTA	TNF
list379	Th1_and_Th2_Responses_CD4+_T_Cell_Markers_UP	CD27	CD4	CD40LG	CD80	CD86	CREBBP	CTLA4	FASL	IL15	IL6	IL7	JAK2	MAPK8	MAPK9	PTPRC	SOCS3	TGFB3	TNFRSF4	TNFRSF8	TNFSF4	TYK2	YY1
list380	Th1_and_Th2_Responses_Other_Genes_Involved_in_Inflammatory_Response_UP	JAK2	LTA	SPP1
list381	Th1_and_Th2_Responses_Other_Genes_Involved_in_Immune_Response_UP	IL3	SFTPD
list382	Th17_Response_Surface_Molecules_UP	CD2	CD28	CD34	CD4	CD8A	ICAM1	ICOS	ISG20	TLR4
list383	Th17_Response_Cytokines_UP	CSF2	CSF3	IFNG	IL10	IL12B	IL13	IL15	IL17A	IL17C	IL17D	IL17F	IL18	IL1B	IL2	IL21	IL22	IL23A	IL25	IL27	IL3	IL4	IL5	IL6	IL9	TGFB1	TNF
list384	Th17_Response_Chemokines_UP	CCL1	CCL2	CCL20	CCL22	CCL7	CX3CL1	CXCL1	CXCL12	CXCL2	CXCL5
list385	Th17_Response_Cytokine_Receptors_UP	CCR2	CCR4	CCR6	IL1R1	IL12RB1	IL12RB2	IL17RA	IL17RB	IL17RC	IL17RE	IL23R	IL6RA	IL7R
list386	Th17_Response_Signaling_Pathway_Molecules_and_Transcriptional_Factors_UP	CD40LG	CEBPB	CLEC7A	FOXP3	GATA3	IRF4	JAK1	JAK2	MMP3	MMP9	MYD88	NFATC2	NFKB1	RORA	RORC	RUNX1	S1PR1	SOCS1	SOCS3	STAT3	STAT4	STAT5A	STAT6	SYK	TBX21	TRAF6
list387	Treg_Inducible_and_Natural_Regulatory_T_iTreg_and_nTreg_Cells_UP	CCR6	FOSL1	FOXP3	IKZF2	IL9	IRF4	IRF8	MYB	NR4A1	NR4A3	POU2F2	REL	TGIF1	TNFSF11
list388	Treg_Conventional_Versus_Regulatory_T_Cells_UP	CACNA1F	CHD7	FOXP3	GATA4	HOPX	HOXA10	HOXA3	ID2	IKZF2	IL1R2	IL2RA	LRRC32	PERP	PKD2	TNFRSF9	TRP53INP1	UTS2	ZEB1
list389	TNF_Signaling_Pathway_TNF_Superfamily_Members_Genes_Involved_in_the_Induction_of_Apoptosis_UP	FASL	TNF
list390	TNF_Signaling_Pathway_TNF_Superfamily_Members_Genes_Involved_in_Caspase_Activation_UP	TNFSF15
list391	TNF_Signaling_Pathway_TNF_Superfamily_Members_Other_Apoptosis_Genes_UP	LTA	PGLYRP1	TNFSF10	TNFSF12	PSMG2
list392	TNF_Signaling_Pathway_TNF_Superfamily_Members_Genes_Involved_in_the_Inflammatory_Response_UP	LTA	TNF
list393	TNF_Signaling_Pathway_TNF_Superfamily_Members_Genes_involved_in_the_NFkappaB_Signaling_Pathway_UP	TNF	TNFSF15
list394	TNF_Signaling_Pathway_TNF_Superfamily_Members_Other_TNF_Superfamily_Members_UP	CD40LG	FASL	LTB	TNFSF11	TNFSF13	TNFSF13B	TNFSF14	TNFSF18	TNFSF4	CD70	TNFSF8	TNFSF9
list395	TNF_Signaling_Pathway_TNF_Receptor_Superfamily_Members_Genes_Involved_in_the_Induction_of_Apoptosis_UP	FAS	NGFR
list396	TNF_Signaling_Pathway_TNF_Receptor_Superfamily_Members_Genes_Involved_in_Caspase_Activation_UP	TNFRSF10B
list397	TNF_Signaling_Pathway_TNF_Receptor_Superfamily_Members_Other_Apoptosis_Genes_UP	CD40	LTBR	TNFRSF11B	TNFRSF12A	TNFRSF1A	TNFRSF1B	TNFRSF21	TNFRSF4	CD27
list398	TNF_Signaling_Pathway_TNF_Receptor_Superfamily_Members_Genes_Involved_in_the_Inflammatory_Response_UP	FAS	TNFRSF1A	TNFRSF1B	TNFRSF4
list399	TNF_Signaling_Pathway_TNF_Receptor_Superfamily_Members_Other_TNF_Receptor_Superfamily_Members_UP	CD40	EDA2R	TNFRSF11A	TNFRSF13B	TNFRSF13C	TNFRSF14	TNFRSF17	TNFRSF18	TNFRSF19	RELT	TNFRSF25	TNFRSF8	TNFRSF9	TRADD
list400	TNF_Signaling_Pathway_Genes_Involved_in_the_TNFR1_Signaling_Pathway_Genes_Involved_in_the_Induction_of_Apoptosis_UP	CASP2	CASP3	DFFA	TNF
list401	TNF_Signaling_Pathway_Genes_Involved_in_the_TNFR1_Signaling_Pathway_Caspases_UP	CASP2	CASP3	CASP8
list402	TNF_Signaling_Pathway_Genes_Involved_in_the_TNFR1_Signaling_Pathway_Other_Apoptosis_Genes_UP	BAG4	CASP2	CASP3	CASP8	CRADD	DFFA	FADD	MAP3K1	MAP3K7	PRKDC	TNFRSF1A	TRAF2
list403	TNF_Signaling_Pathway_Genes_Involved_in_the_TNFR1_Signaling_Pathway_Genes_Involved_in_the_Inflammatory_Response_UP	TNF	TNFRSF1A
list404	TNF_Signaling_Pathway_Genes_Involved_in_the_TNFR1_Signaling_Pathway_Genes_Involved_in_the_NFkappaB_Signaling_Pathway_UP	TNF	TNFRSF1A
list405	TNF_Signaling_Pathway_Genes_Involved_in_the_TNFR1_Signaling_Pathway_Genes_Involved_in_the_JNK_Signaling_Pathway_UP	MAP3K7	MAPK8	TNF	TRAF2
list406	TNF_Signaling_Pathway_Genes_Involved_in_the_TNFR1_Signaling_Pathway_Transcription_Regulators_UP	JUN	RB1	TNF	TNFRSF1A
list407	TNF_Signaling_Pathway_Genes_Involved_in_the_TNFR1_Signaling_Pathway_Other_Genes_Involved_in_the_TNFR1_Signaling_Pathway_UP	ARHGDIB	CAD	LMNA	LMNB1	LMNB2	MAP2K4	PAK1	PAK2	PARP1	SPTAN1
list408	TNF_Signaling_Pathway_Genes_Involved_in_the_TNFR2_Signaling_Pathway_Apoptosis_UP	LTA	MAP3K1	NFKB1	TNFAIP3	TNFRSF1B	TRAF1	TRAF2	TRAF3
list409	TNF_Signaling_Pathway_Genes_Involved_in_the_TNFR2_Signaling_Pathway_Genes_Involved_in_the_Inflammatory_Response_UP	LTA	TNFRSF1B
list410	TNF_Signaling_Pathway_Genes_Involved_in_the_TNFR2_Signaling_Pathway_Genes_Involved_in_the_NFkappaB_Signaling_Pathway_UP	CHUK	IKBKB	IKBKG	TANK
list411	TNF_Signaling_Pathway_Genes_Involved_in_the_TNFR2_Signaling_Pathway_Genes_Involved_in_the_JNK_Signaling_Pathway_UP	TRAF2
list412	TNF_Signaling_Pathway_Genes_Involved_in_the_TNFR2_Signaling_Pathway_Transcription_Regulators_UP	IKBKG	NFKB1
list413	TNF_Signaling_Pathway_Genes_Involved_in_the_TNFR2_Signaling_Pathway_Other_Genes_Involved_in_the_TNFR2_Signaling_Pathway_UP	DUSP1	MAP3K14	NFKBIA
list414	TNF_Signaling_Pathway_Induction_of_Apoptosis_through_DR3_and_DR45_Death_Receptors_UP	APAF1	BCL2	BID	CFLAR	CYCS
list415	TLR_Pathway_TollLike_Receptors_UP	MUC13	TLR1	TLR2	TLR3	TLR4	TLR5	TLR6	TLR7	TLR8	TLR9
list416	TLR_Pathway_PathogenSpecific_Responses_Bacterial_UP	CCL2	CD14	FOS	HRAS1	IL10	IL12A	IL1B	IL6	IRAK1	HMGB1	HSPA1A	JUN	LTA	LY86	LY96	NFKBIA	PGLYRP1	PTGS2	RELA	RIPK2	TLR2	TLR4	TLR6	TNFRSF1A	TICAM1
list417	TLR_Pathway_PathogenSpecific_Responses_Viral_UP	EIF2AK2	IFNB1	IFNG	IL12A	IL6	IRF3	RELA	TBK1	TLR3	TLR7	TLR8	TNF	TICAM1
list418	TLR_Pathway_PathogenSpecific_Responses_FungalParasitic_UP	CLEC4E	HRAS1	HSPA1A	TLR2	TIRAP
list419	TLR_Pathway_PathogenSpecific_Responses_TICAM1_TRIFDependent_MYD88Independent_UP	IRF3	MAP3K7	NR2C2	PEII1	TBK1	TICAM2	TLR3	TLR4	TRAF6	TICAM1
list420	TLR_Pathway_PathogenSpecific_Responses_MYD88Dependent_UP	IRAK1	IRAK2	MAP3K7	MYD88	NR2C2	TIRAP	TLR1	TLR2	TLR4	TLR5	TLR6	TLR7	TLR8	TLR9	TRAF6
list421	TLR_Pathway_Downstream_Pathways_and_Target_Genes_NF?B_Pathway_UP	BTK	CASP8	CHUK	FADD	AGFG1	IKBKB	IL1R1	IL10	IL1B	IRAK1	IRAK2	IRF3	LY96	MAP3K1	MAP3K7	NFKB1	NFKB2	NFKBIA	NFKBIB	NFKBIL1	NFRKB	PPARA	REL	RELA	TNF	TNFAIP3	TNFRSF1A	TRADD	UBE2N	UBE2V1
list422	TLR_Pathway_Downstream_Pathways_and_Target_Genes_JNKp38_Pathway_UP	ELK1	FOS	IL1B	JUN	MAP2K3	MAP2K4	MAP3K1	MAP3K7	MAPK8	MAPK8IP3	MAPK9	TNF
list423	TLR_Pathway_Downstream_Pathways_and_Target_Genes_JAKSTAT_Pathway_UP	CCL2	CSF2	IFNG	IL12A	IL2	IL6
list424	TLR_Pathway_Downstream_Pathways_and_Target_Genes_Interferon_Regulatory_Factor_IRF_Pathway_UP	CXCL10	IFNB1	IFNG	IRF1	IRF3	TBK1
list425	TLR_Pathway_Downstream_Pathways_and_Target_Genes_CytokineMediated_Signaling_Pathway_UP	CCL2	CEBPB	CSF3	IL1A	IL1B	IL1R1	IL6	IL6RA	IRAK1	IRAK2	RELA	TNF	TNFRSF1A
list426	TLR_Pathway_Regulation_of_Adaptive_Immunity_UP	CD80	CD86	HSPD1	IFNG	IL10	IL12A	IL1B	IL2	MAP3K7	TRAF6
list427	TLR_Pathway_Adaptors_and_TLR_Interacting_Proteins_UP	BTK	CD14	HMGB1	HRAS1	HSPA1A	HSPD1	LY86	LY96	MAPK8IP3	MYD88	PELI1	PGLYRP1	RIPK2	TICAM1	TICAM2	TIRAP	TOLLIP
list428	TLR_Pathway_Effectors_UP	CASP8	EIF2AK2	FADD	IRAK1	IRAK2	MAP3K7	NR2C2	PPARA	TRAF6	UBE2N	UBE2V1
list429	Tumor_Metastasis_Cell_Adhesion_Genes_Cell_to_Cell_Adhesion_UP	CTNNA1	CDH1	CDH11	CDH6	CDH8	FAT1	NF2
list430	Tumor_Metastasis_Cell_Adhesion_Genes_Transmembrane_Receptors_UP	CD44	ITGA7	ITGB3	RPSA
list431	Tumor_Metastasis_Cell_Adhesion_Genes_Other_Genes_Related_to_Adhesion_UP	APC	FN1	GPNMB	MTSS1
list432	Tumor_Metastasis_Extracellular_Matrix_Proteins_Matrix_Metalloproteinases__UP	MMP10	MMP11	MMP13	MMP2	MMP3	MMP7	MMP9
list433	Tumor_Metastasis_Extracellular_Matrix_Proteins_MMP_Inhibitors_UP	TIMP2	TIMP3	TIMP4
list434	Tumor_Metastasis_Extracellular_Matrix_Proteins_Other_ECM_Proteins_UP	COL4A2
list435	Tumor_Metastasis_Cell_Cycle_Genes_Regulation_of_the_Cell_Cycle_UP	HRAS1	IL1B	KRAS	TGFB1	VEGFA
list436	Tumor_Metastasis_Cell_Cycle_Genes_Negative_Regulation_of_the_Cell_Cycle_UP	APC	BRMS1	CDKN2A	NF2	PTEN	RB1	TRP53
list437	Tumor_Metastasis_Cell_Cycle_Genes_Cell_Cycle_Arrest_and_Checkpoint_UP	MDM2
list438	Tumor_Metastasis_Cell_Growth_and_Proliferation_Genes_Regulation_of_Cell_Proliferation_UP	KISS1R	IL18	KISS1	MYC	NF2	TGFB1	TRP53
list439	Tumor_Metastasis_Cell_Growth_and_Proliferation_Genes_Growth_Factors_and_Hormones_UP	CSF1	HGF	IGF1	TGFB1	VEGFA
list440	Tumor_Metastasis_Cell_Growth_and_Proliferation_Genes_Cytokines_and_Chemokines_UP	CCL7	CXCL12	IL18	IL1B	TNFSF10
list441	Tumor_Metastasis_Cell_Growth_and_Proliferation_Genes_Receptors_UP	CXCR4	EPHB2	FGFR4	FLT4	KISS1R	MET	NR4A3	P2RY5	PLAUR	RORB	SSTR2	TSHR	IL8RA	IL8RB
list442	Tumor_Metastasis_Cell_Growth_and_Proliferation_Genes_Other_Genes_Related_to_Growth_UP	BRMS1	DENR	HRAS1	KRAS	MYCL1	MDM2	SRC
list443	Tumor_Metastasis_Apoptosis_genes_Induction_of_Apoptosis_UP	IL18	MYC	PTEN
list444	Tumor_Metastasis_Apoptosis_genes_Other_Genes_Related_to_Apoptosis__UP	TNFSF10	TRP53
list445	Tumor_Metastasis_Transcription_Factors_and_Regulators_Transcription_Factors_UP	CDKN2A	ETV4	MYCL1	MTA1	MYC	NR4A3	RORB	SMAD4	TCF20	TRP53
list446	Tumor_Metastasis_Transcription_Factors_and_Regulators_Regulators_UP	CHD4	EWSR1	RB1	SMAD2
list447	Tumor_Metastasis_Other_Genes_Involved_in_Metastasis_UP	CTBP1	CTSK	CTSL	ELA2	FXYD5	HPSE	HTATIP2	CD82	MCAM	NME1	NME2	NME4	PNN	SET	SYK
list448	TypeI_Interferon_Interferons_and_Receptors_UP	IFNA2	IFNA4	IFNAR1	IFNAR2	IFNB1	IFNE1	IFNZ
list449	TypeI_Interferon_InterferonResponsive_Genes_Innate_Immunity_UP	ADAR	BST2	CASP1	CCL2	CCL5	DDX58	GBP1	H2M3	IFI30	IFIH1	IFIT1	IFIT2	IFIT3	IFITM1	IFITM2	IFITM3	IRF1	IRF2	IRF7	IRF9	ISG15	ISG20	JAK2	MX1	MX2	MYD88	NMI	OAS1A	OAS1B	OAS2	PML	SOCS1	STAT1	STAT2	TAP1	TLR3	TLR7
list450	TypeI_Interferon_InterferonResponsive_Genes_Adaptive_Immunity_UP	CD80	CRP	MYD88	TAP1
list451	TypeI_Interferon_InterferonResponsive_Genes_Cytokines_UP	CCL2	CCL5	CXCL10	IL15	TNFSF10
list452	TypeI_Interferon_InterferonResponsive_Genes_Apoptosis_UP	ADAR	CASP1	CCL2	CCL5	EIF2AK2	IFIH1	JAK2	MX1	MYD88	PML	STAT1	TIMP1	TLR3	TNFSF10
list453	TypeI_Interferon_Other_Genes_Involved_in_Type_I_Interferon_Response_Innate_Immunity_UP	CD69	CD86	CIITA	H2BL	H2D1	H2K1	H2M10.1	H2T10	IFNA2	IFNA4	IFNAR1	IFNAR2	IFNB1	IRF3	IRF5	JAK1	NOS2	SH2D1A	STAT3	TICAM1	TLR8	TLR9	TRAF3	TYK2
list454	TypeI_Interferon_Other_Genes_Involved_in_Type_I_Interferon_Response_Adaptive_Immunity_UP	IFNA2	IFNB1	IL10	TLR8	VEGFA
list455	TypeI_Interferon_Other_Genes_Involved_in_Type_I_Interferon_Response_Cytokines_UP	CCL4	CD70	IL10	IL6	VEGFA
list456	TypeI_Interferon_Other_Genes_Involved_in_Type_I_Interferon_Response_Apoptosis_UP	BAG3	CAV1	CD70	CDKN1B	IFI204	IFNA2	IFNB1	IL10
[truncated: 79 more columns]
